# Supplementary material for: Identification of Immune-Related Genes Associated With Bladder Cancer Based on Immunological Characteristics and Their Correlation With the Prognosis
Source: Front Genet. 2021 Nov 26;12:763590. doi: 10.3389/fgene.2021.763590 (PMC8664377; doi:10.3389/fgene.2021.763590)
Supplement: Supplementary file 1 [file DataSheet1.ZIP]

Archive with 7 entries (6 files):
- supplement data/Supplement data 1.txt
- supplement data/Supplement data 2.txt
- supplement data/Supplement data 3.txt
- supplement data/Supplement data 4.txt
- supplement data/Supplement data 5.txt
- supplement data/Supplement data 6.txt
- supplement data/
