# Supplementary material for: Identification of Immune-Related Genes Associated With Bladder Cancer Based on Immunological Characteristics and Their Correlation With the Prognosis
Source: Front Genet. 2021 Nov 26;12:763590. doi: 10.3389/fgene.2021.763590 (PMC8664377; doi:10.3389/fgene.2021.763590)
Supplement: Supplementary file 1 [file DataSheet1.ZIP › supplement data/Supplement data 1.txt]

id	futime	fustat	NRP2	CD3D	GNLY	LCK	VIM	RBP1	PDGFRA	ZAP70	TNC	riskScore	risk
TCGA-ZF-A9R7	1.821917808	0	1.168086	5.4417007	4.9457944	3.8851683	4.7897197	1.990754	1.5191262	3.9589647	1.5406306	-1.09215908193692	low
TCGA-FD-A3SO	0.460273973	1	3.1579406	2.4444233	2.0501801	2.0483225	5.7406019	1.5355107	2.4712666	1.2800397	3.8998141	0.669596142664856	high
TCGA-E7-A97P	1.197260274	1	2.9505397	5.0001772	5.1120486	3.6923995	5.7829238	5.5242093	2.2165689	2.6489412	5.9164453	0.0563385585274426	low
TCGA-GU-A767	0.394520548	1	2.1637698	1.3696874	1.2824485	1.704544	5.8434677	3.124805	2.0658907	1.204717	1.7845561	0.951789410649509	high
TCGA-4Z-AA81	3.479452055	1	2.5473848	3.7852552	3.2796092	2.5800131	3.9671571	1.2001679	1.265019	1.8894019	3.2865962	-0.35781600471764	low
TCGA-E7-A85H	1.079452055	0	1.6174429	2.9221882	1.3677093	2.0695674	5.0041177	1.889116	1.6033477	1.4744692	2.2624503	0.301419877081417	low
TCGA-G2-AA3C	0.578082192	1	2.1874369	2.237735	2.348321	1.6167826	8.3457159	1.565717	2.6478286	1.1145192	5.1040255	1.18337441448501	high
TCGA-E7-A8O8	0.035616438	0	1.2744756	2.182881	1.127859	1.6728794	4.400892	1.9219557	1.588081	0.9911352	1.5427336	0.414457594244296	low
TCGA-XF-A9SM	2.871232877	0	2.574024	5.391496	4.4469572	4.1214533	6.3278862	4.4707778	2.0832635	3.1046044	4.2006656	-0.185387927046838	low
TCGA-DK-A3IN	0.684931507	1	2.5154219	2.9389503	1.1432685	2.5175354	7.301137	3.4509044	3.6601185	1.5797724	5.9810125	1.35197184636021	high
TCGA-2F-A9KR	8.624657534	0	1.5797011	1.9231848	2.7178083	1.9514274	3.9350138	2.5641931	1.6837516	1.3493197	2.3385956	0.288880715861163	low
TCGA-E5-A4U1	3.235616438	0	0.9766675	1.8433171	1.3957895	2.0323233	3.5466391	2.0103084	1.2779771	1.8693847	1.4575331	0.158187098504357	low
TCGA-E7-A3Y1	0.446575342	0	1.1211609	2.1143719	1.6541308	1.5403982	4.8141669	1.5627571	1.3839662	1.3271906	1.7017741	0.331584954685366	low
TCGA-FD-A6TC	0.512328767	0	2.5261347	1.4551771	0.9532413	1.5827296	6.3190054	3.0042754	2.6525321	0.9650482	3.970882	1.30820545957668	high
TCGA-FD-A5BV	0.446575342	1	1.3835861	1.7307587	1.3249029	1.1390867	5.1962118	2.3905468	2.4917425	0.9513917	1.9054801	0.835488177349174	high
TCGA-DK-A2I4	10.50684932	0	3.3054329	5.0035591	4.7734407	4.3826868	6.6907776	2.8395516	2.9971364	3.0937575	3.5737511	-0.163990603931975	low
TCGA-UY-A78M	1.890410959	1	1.8473242	1.6644114	0.8503847	1.7770826	5.4814772	2.322119	2.0156397	0.9641402	3.0738615	0.916362737934435	high
TCGA-4Z-AA7R	1.430136986	1	1.9041893	1.0811622	0.8005744	1.5258333	5.0481741	4.9486808	1.7468483	1.1041717	2.1996183	1.13186263159517	high
TCGA-HQ-A5NE	1.01369863	1	2.9711431	2.0673067	1.341864	1.7692408	5.4594195	2.4662033	2.6438733	1.0802639	6.1379607	1.09591117003609	high
TCGA-XF-AAMT	0.246575342	1	2.9969643	2.0589182	2.8569921	2.3644576	6.9653624	5.2217123	3.167702	1.550578	4.0519356	1.25569065194556	high
TCGA-XF-A9SU	0.498630137	1	2.4610096	3.3258208	1.2565631	2.3193252	6.157928	2.8483357	2.2616291	1.6354438	4.4726813	0.724820916041163	high
TCGA-CF-A47S	0.912328767	0	0.804104	4.0928538	1.2582085	1.8010742	3.6175546	1.3622827	1.3873819	1.123858	1.0657483	-0.231583817861407	low
TCGA-FD-A6TK	0.904109589	0	3.8339636	4.0726573	2.8651908	3.0065104	6.5913851	2.7499287	2.6752112	2.1620704	5.6499629	0.500786045258775	high
TCGA-E7-A5KF	0.054794521	0	0.8302455	1.1450508	0.7513809	1.9199095	2.9344295	1.1023728	0.8105167	0.8490746	0.8437546	0.205299889141005	low
TCGA-UY-A78L	3.087671233	0	2.0381362	1.6518635	0.8755784	1.1260526	5.4468229	1.5143664	2.1613216	0.9849563	5.4026161	1.04440047202371	high
TCGA-S5-A6DX	0.153424658	1	2.1062284	5.0549438	3.8438294	3.0198362	5.9275291	3.2369574	1.6794176	2.5936602	2.2875272	-0.309109189858652	low
TCGA-XF-A8HI	1.490410959	1	1.4175986	2.2812338	1.3332831	1.8324379	4.6527245	1.5682733	2.2182303	1.3580529	1.7608441	0.433989444080355	low
TCGA-XF-A9T5	5.553424658	0	1.8976031	4.707428	3.1121621	3.2247674	6.0158781	1.7565779	1.4465129	2.5521062	2.7173734	-0.302713397254768	low
TCGA-XF-A9SX	1.969863014	1	2.8274208	4.8074646	3.2942041	3.4925134	7.0209272	3.4067939	2.983342	2.5165025	2.1806962	0.164997496712493	low
TCGA-G2-A2EK	1.328767123	0	1.6689921	2.9788264	0.9252814	2.8538772	4.8854531	2.0710733	1.6242845	1.5741402	2.295964	0.299831485626169	low
TCGA-ZF-A9RE	0.290410959	1	1.1647098	1.2926869	1.2199402	1.2605588	3.1140042	1.8827331	1.5292367	0.942033	2.5583237	0.4774903408933	high
TCGA-E7-A7DV	0.101369863	0	3.7680667	2.7089307	2.5563441	1.6687695	6.2214499	3.0271898	3.67732	1.3906907	5.3566755	1.0727109884865	high
TCGA-HQ-A2OF	5.334246575	0	1.4750424	0.9746127	0.8421554	1.241322	3.8353397	2.147527	2.0086523	0.8510967	1.6596144	0.741420354418867	high
TCGA-XF-AAN1	2.578082192	1	1.4202664	2.5679264	1.1389394	1.125617	4.5953297	1.7045996	1.1948467	1.1095869	1.3264986	0.283171916634133	low
TCGA-DK-AA6P	1.252054795	0	1.1255349	1.2339911	1.1242792	2.4860485	3.9655904	1.8189551	2.2826246	1.003985	1.1309233	0.564372255102227	high
TCGA-CF-A47Y	1.021917808	0	0.8473501	1.5174133	0.938337	1.2182521	4.1110996	1.3577835	1.1020644	1.1762323	1.1146196	0.361846250006644	low
TCGA-CF-A3MI	1.01369863	0	1.1692032	1.8547388	0.965982	1.2148807	5.0222314	1.5756344	1.1954392	0.8816851	1.9494306	0.552563020320199	high
TCGA-G2-A2EL	2.243835616	1	1.3475588	1.4756271	1.9528109	3.5921577	3.8543711	3.7956152	0.7390459	0.8711716	1.1810888	0.324865634284727	low
TCGA-XF-AAMZ	3.693150685	1	1.3613106	3.4099925	1.3493052	2.7839027	4.8247261	1.9557412	1.9138823	1.8346534	2.0502393	0.142087213202922	low
TCGA-DK-AA6L	3.18630137	1	2.4399801	3.1069979	2.4739084	2.1192558	5.2118761	1.4390056	1.7382384	1.434889	3.0747299	0.204996613894393	low
TCGA-XF-A9T4	1.356164384	1	3.8131293	2.376327	1.7320101	1.6662264	7.8864866	5.1965982	2.7427119	1.2122191	6.4683298	1.63917322175591	high
TCGA-K4-A6MB	1.284931507	0	2.1261054	1.4457297	1.0073906	1.7199268	5.5398138	2.6849993	2.5974079	1.1351552	3.1637888	1.06693331386285	high
TCGA-UY-A8OB	5.778082192	0	1.5577234	3.1009281	4.4349169	1.7384839	4.1025993	1.107715	1.1057999	1.0984274	3.0258423	-0.271564507085026	low
TCGA-DK-A1A5	0.178082192	1	2.7829424	2.3256812	0.8784271	1.6682435	6.0933317	2.7184384	2.3728553	1.1096412	4.9177342	1.08966596214592	high
TCGA-2F-A9KQ	7.635616438	0	1.7201419	2.4844392	0.8445315	1.2013757	4.9431134	1.5231792	1.8790345	0.9063703	2.7763944	0.59439679118097	high
TCGA-SY-A9G0	1.035616438	0	3.8975513	2.512886	1.2627276	2.2189539	6.6963538	3.0424293	3.0242282	1.740484	4.3004453	1.09414175927479	high
TCGA-GV-A40G	1.17260274	0	1.6883193	1.0480181	1.3199234	1.2325837	4.9012502	1.3251729	0.8395457	0.9313667	1.618033	0.547258621463564	high
TCGA-FD-A5BX	0.473972603	1	4.2683597	2.3962561	2.2534412	1.706785	8.5777411	2.1476823	1.6635575	1.1082394	5.644045	1.15884331009886	high
TCGA-BL-A13J	0.221917808	1	2.496189	1.692668367	1.399322	1.782424367	5.089204033	2.3795736	3.198237733	1.2616032	2.532585333	0.91432794141236	high
TCGA-ZF-AA54	1.616438356	1	3.6621676	3.1824773	1.9720333	2.4828165	8.9410219	2.9157764	2.599736	1.7700854	3.6477906	1.05179359099342	high
TCGA-GU-A766	1.315068493	0	2.3236289	5.0272261	6.8027545	3.4923531	6.738223	3.3501441	0.96331	2.9050386	3.8547697	-0.59596533876501	low
TCGA-LT-A8JT	1.756164384	0	1.0268899	2.5522918	1.1495995	1.9817465	3.7986729	1.5570587	1.8367387	1.4249331	0.9739374	0.14892094478418	low
TCGA-FJ-A3Z9	1.054794521	1	0.8805056	2.1186793	1.0562671	1.2369275	2.887525	1.1840715	1.3791929	0.9042247	0.9143057	0.10144422404701	low
TCGA-DK-A1AC	10.90684932	0	2.4307912	3.5668303	1.7721316	2.9167637	5.2358686	2.1670194	2.0480881	1.7338148	1.9993369	0.174599091654822	low
TCGA-C4-A0F1	0.243835616	0	2.5336565	1.7088526	2.4999801	1.3252666	6.5644234	4.1520036	2.0194708	0.8932774	3.9245038	1.14153552321284	high
TCGA-G2-A2ES	2.750684932	1	3.4134073	3.0441747	2.9087771	2.2224248	5.3830248	3.6275929	1.4248229	1.3410526	4.0974075	0.444909473040709	low
TCGA-XF-AAN4	2.254794521	1	4.0437823	3.7637771	2.1056455	3.0390369	7.013434	3.8401492	3.3179807	2.3958976	5.649717	0.893206375334168	high
TCGA-4Z-AA83	5.323287671	0	1.5987298	2.6954372	2.004008	1.7180973	5.2146877	1.924827	2.6009828	1.3795618	2.6683027	0.513628101254037	high
TCGA-4Z-AA7N	3.745205479	1	2.5055062	5.4136882	2.3800095	4.7362526	6.7004349	2.8651488	3.064723	3.9837614	3.5594197	-0.0751336229615039	low
TCGA-HQ-A2OE	3.216438356	0	1.1019304	2.4053094	1.0929802	1.8087052	3.5495169	1.9861559	1.3483952	1.0945907	1.5149872	0.201536824270462	low
TCGA-UY-A8OC	0.003	1	3.0840611	1.717736	1.0283617	1.3848166	6.8667181	4.5412753	1.9505958	1.0099436	5.9577112	1.51535550772011	high
TCGA-GV-A3JV	1.189041096	1	1.823966	4.0070837	1.725979	2.3064169	5.2445756	2.3239857	2.9402033	1.8117651	1.9630816	0.261364603933103	low
TCGA-XF-A9T8	1.145205479	1	2.3774783	4.0586615	4.5235563	2.9458791	6.0690539	4.986903	2.0189205	2.0080268	3.6724619	0.220668143672158	low
TCGA-KQ-A41S	0.095890411	0	2.1025789	1.8666548	1.2002771	1.7181935	5.9510245	2.7728039	4.229044	1.2733611	4.1381102	1.33132316276738	high
TCGA-CU-A3YL	1.35890411	0	1.7281973	2.3237986	1.1119992	1.8526518	5.5452623	2.5398884	1.8224312	1.7731655	1.8161225	0.570582740588494	high
TCGA-E7-A7XN	1.17260274	0	2.5163521	4.8277571	5.4047833	3.9839185	4.6727572	2.0777493	0.8033492	2.8684619	4.1183314	-0.831449470312573	low
TCGA-DK-A2HX	0.150684932	0	3.2772259	2.2848613	1.0315303	1.681608	6.424198	2.9209375	3.5964604	1.0818293	4.6331111	1.32488372031668	high
TCGA-CF-A8HY	0.945205479	0	0.9431376	3.0850831	1.3012588	1.4065863	4.6580852	2.8612248	1.3863434	0.8592859	1.1034008	0.310709087911188	low
TCGA-4Z-AA7W	2.301369863	0	1.5086114	6.4492439	6.9591556	4.6855932	5.7608375	5.414709	1.6037365	3.8765939	2.4554855	-1.00493371928136	low
TCGA-FD-A43U	1.243835616	0	2.7731273	4.6063089	3.1620973	3.5390559	7.7209467	2.8828637	2.0093794	2.7862047	3.0414984	0.139427592268231	low
TCGA-BL-A0C8	2.4	0	2.575926167	1.782047467	0.924545033	1.060527467	5.273493733	1.522417933	1.565021467	0.875219733	2.690379933	0.73463640486309	high
TCGA-BT-A0S7	0.547945205	1	1.7732713	1.9132287	0.8370284	1.9149072	5.8750144	1.887896	1.6918935	1.5195636	2.496538	0.718835598344159	high
TCGA-ZF-A9R3	2.6	1	1.2682553	2.5528634	1.097547	1.983034	4.0507368	1.90765	2.5002584	1.502167	1.2821999	0.343054835352763	low
TCGA-4Z-AA89	2.819178082	0	0.8951839	1.9740774	1.0352679	1.6015798	3.1294851	1.1448568	0.7503712	1.0709114	0.8448298	0.022274777487473	low
TCGA-GU-A42P	0.909589041	1	1.273483	1.1940104	0.7977913	1.2873848	4.3438153	2.3115998	1.117432	0.8915494	1.6950749	0.646448585594115	high
TCGA-FD-A3NA	3.665753425	0	1.9726469	2.9995462	3.2737995	2.4098835	5.107346	2.0059484	1.8542866	1.3005067	2.963765	0.177740196309077	low
TCGA-E7-A5KE	0.046575342	0	1.1563627	1.1868143	0.791558	1.1626745	3.7204082	1.2812405	0.8961471	0.9062322	1.348685	0.403628526352555	low
TCGA-ZF-AA4V	4.947945205	0	1.8524609	3.469613	3.4347373	2.4378268	5.8895009	3.7200809	1.7558043	1.7910269	4.4559591	0.372874097892875	low
TCGA-ZF-AA53	4.824657534	0	2.6106967	3.5812138	3.0896087	2.408593	6.8771608	4.6328079	2.2397476	1.706437	7.197245	0.904492042602179	high
TCGA-ZF-A9RM	3.98630137	0	0.8203198	1.0665758	0.9956721	1.9508377	2.690538	1.3978048	1.1471302	0.9281612	0.8019468	0.224717615433101	low
TCGA-BL-A13I	0.610958904	1	3.592609133	3.4293895	1.764909733	3.409927667	7.6193851	1.917148133	4.403138167	2.524271167	3.1762105	0.854588391080365	high
TCGA-CU-A72E	1.131506849	1	2.09001	1.8509444	1.598086	1.4083506	5.2395508	3.7341874	2.4547262	1.0611814	1.8773731	0.89295316562102	high
TCGA-CF-A47W	1.008219178	0	0.87129941	1.12806665	1.40262636	1.46187742	4.63828248	1.706396	1.17152883	0.98933374	0.86484683	0.494855563188037	high
TCGA-GC-A3I6	1.726027397	1	2.9578486	2.6778907	3.6475105	2.3403627	4.8613629	3.3800223	1.6226376	1.558967	3.9068201	0.310479238440943	low
TCGA-FD-A6TA	5.238356164	0	2.6475404	3.3322506	1.283666	2.808254	5.9660086	3.4221679	2.820105	1.9682611	2.8679284	0.66607204663193	high
TCGA-CF-A47X	1.052054795	0	1.1012311	1.422276	0.7722648	1.8726677	3.7810737	1.2470536	1.3582924	1.0821356	1.1173383	0.363996713467173	low
TCGA-ZF-AA51	4.695890411	0	1.9134081	4.0387735	1.9750208	2.8218117	5.5019766	2.5525717	2.7061242	1.9945106	2.5256464	0.239830561160537	low
TCGA-FD-A62O	0.591780822	1	1.5832513	1.5035772	0.8671635	1.1580037	4.5023469	1.8285634	2.0939602	0.9978014	2.1904422	0.734875360274759	high
TCGA-BL-A3JM	0.561643836	1	3.5549675	2.1228638	1.4324397	2.0176775	5.2492538	7.3296836	1.3701167	1.1589838	2.2624424	1.05126394055356	high
TCGA-FJ-A3ZF	1.435616438	0	1.0662225	1.1823746	0.9417168	1.1804457	3.840579	1.69083	1.4009076	1.0178176	1.0879571	0.489589304763507	high
TCGA-CU-A0YO	0.408219178	1	2.2021733	3.3367412	1.6812794	2.4683408	5.3529913	2.4417421	2.3917758	1.4073199	2.7234939	0.435276198594491	low
TCGA-CF-A5UA	1	0	1.2523687	1.8040021	0.9633897	2.3847485	4.865064	2.4285849	1.6460724	1.0633112	1.0602728	0.555557301658459	high
TCGA-K4-AAQO	0.983561644	0	3.3520691	3.0014588	1.2089719	2.349146	6.3260116	3.3097009	2.6765346	1.7198296	2.9376893	0.822242399796269	high
TCGA-FD-A3SM	1.498630137	1	2.6602538	1.4872771	0.7860948	1.3292467	5.9670814	2.5002336	2.8474386	0.90577	3.6051489	1.24897984844038	high
TCGA-BL-A5ZZ	1.032876712	0	4.4283832	2.74741	3.0900223	2.3429065	8.2350114	4.7173685	4.0189436	2.006884	5.7358855	1.43276814955432	high
TCGA-FD-A62N	0.224657534	0	2.9699131	6.1480841	3.922256	4.8808648	6.9619852	2.157449	2.7035654	3.7089214	3.972444	-0.43479899896104	low
TCGA-BT-A20J	1.58630137	1	3.7198375	3.6793827	2.7638689	2.8010759	5.9016594	2.9887173	2.6129583	2.0518165	2.5009375	0.314183580758654	low
TCGA-FT-A61P	0.923287671	0	4.2180807	2.81332	2.642329	2.4719546	6.1472303	2.3045991	2.5062496	1.6311595	3.1475542	0.564001974022344	high
TCGA-DK-AA77	1.693150685	0	1.3631344	2.919734	1.3143762	2.1566008	4.5449149	1.4647744	1.1467454	1.4360491	1.4622442	0.0732500135489731	low
TCGA-ZF-AA5N	0.460273973	1	0.9213887	1.5847337	1.1991985	1.0189869	3.1548741	1.307996	1.5380251	0.8183171	2.155567	0.369348313138328	low
TCGA-DK-AA6U	1.583561644	0	1.0044648	1.5862541	1.3661076	1.7788716	3.3201344	2.3250749	1.7974003	1.0865339	1.8829852	0.426228154251471	low
TCGA-BT-A20O	1.01369863	1	3.5509913	5.654128	2.0933688	5.0879355	7.0085996	1.5855352	2.4738502	3.8409848	4.74251	-0.171233779515101	low
TCGA-GD-A3OS	1.747945205	0	3.9530164	2.4537051	1.3614403	2.3829487	7.7803822	3.789444	1.6682476	1.4320658	6.0875518	1.26076450992576	high
TCGA-XF-A9SZ	2.353424658	1	2.6693071	2.2605267	1.1287012	1.7766293	6.8294387	2.6344893	2.7806032	1.3283343	3.9355112	1.13150809676038	high
TCGA-4Z-AA82	4.263013699	1	4.7252503	2.192907	2.4934788	1.2978151	6.2500632	3.7820931	1.7787259	0.9145145	6.387641	1.12160032716882	high
TCGA-DK-AA76	1.002739726	0	0.9995352	1.0565348	0.7172701	1.5666512	3.5382202	1.1570972	1.2951081	0.8942455	1.674495	0.463401279894359	low
TCGA-DK-A3IL	1.131506849	1	2.3433245	1.6608191	0.8370166	1.6651619	4.7363294	2.3452368	1.0218831	1.2309534	2.2807684	0.587745842203966	high
TCGA-E7-A678	1.164383562	0	0.7587765	2.5376599	1.6251064	1.9143993	3.6766881	1.2747247	1.0716217	1.3035435	0.7883943	-0.0674278443514649	low
TCGA-ZF-A9R1	2.117808219	0	2.2519454	2.2443098	1.1211342	2.6206867	4.4606764	2.4050114	1.3458817	1.2049737	2.6953379	0.43919785683024	low
TCGA-XF-A9SH	5.4	1	1.3401255	1.6539155	0.9086837	1.4776056	4.4785924	1.9528356	2.0993639	1.1389749	1.2938919	0.613743389230894	high
TCGA-FD-A5BU	1.304109589	0	3.507908	3.117418	2.671232	2.382167	5.668754	4.701154	1.930725	1.496345	4.948412	0.717355182892055	high
TCGA-C4-A0F7	0.169863014	1	2.7680666	1.0271885	1.1161505	1.0912526	5.2349202	3.8317297	1.078563	0.8337117	5.1830811	1.18310448534662	high
TCGA-C4-A0F0	0.161643836	0	2.1532589	3.1041815	2.1205902	2.2203551	7.3672083	5.1279378	1.3993197	0.9964023	5.5953425	1.08048949122299	high
TCGA-FD-A3N5	0.994520548	0	2.6045334	2.3439568	2.6371571	2.0180453	4.7245614	1.2640314	1.4529666	1.1421163	5.5278107	0.412793486774247	low
TCGA-ZF-A9R5	2.98630137	0	0.8479538	2.941772	1.8316206	2.1401321	3.7448788	1.690113	1.3097239	1.666098	0.9895746	-0.122651872664544	low
TCGA-CU-A3KJ	1.539726027	0	1.3857005	2.3217652	2.0811879	1.7985501	4.3282989	3.0724996	1.5315355	1.2627991	3.453794	0.46133358716241	low
TCGA-DK-AA6S	13.83561644	0	2.9437245	3.6875891	2.424552	2.7910351	6.3891147	5.3731973	2.8699268	1.977781	4.6377166	0.844592174974076	high
TCGA-BT-A42E	2.021917808	0	2.3753195	4.1975238	4.078309	2.8626948	4.9989902	4.3300509	0.8889016	2.6887185	2.7466235	-0.283440458369641	low
TCGA-FD-A43X	0.301369863	0	0.9170909	1.1049479	1.1359923	1.1379294	4.0638577	2.1963321	1.0789583	1.0713576	1.2849736	0.520610457861373	high
TCGA-ZF-AA4R	2.838356164	1	2.8929428	2.2910567	1.7203455	1.9463069	6.8524346	5.7364559	2.1996315	1.1705742	6.180405	1.4414217490616	high
TCGA-BT-A20T	1.24109589	1	2.4217202	3.3680699	1.8124272	2.3749008	6.318611	2.8499982	2.5371269	1.4467567	3.7824754	0.687295967623071	high
TCGA-E7-A7DU	0.076712329	0	0.967972224	1.898051626	1.317441843	1.678324704	4.460863401	2.242467535	1.400048959	1.04337938	1.52114564	0.446981336355999	low
TCGA-DK-A3WY	11.73424658	0	2.5382195	6.1204142	2.9284478	6.0020621	7.314421	3.1352918	2.3718042	4.4661577	4.7488518	-0.312379431056812	low
TCGA-G2-A2EF	5.161643836	0	1.8986029	4.131442	6.2779509	2.9520401	7.0040812	1.5706076	1.4893635	2.1548256	2.504308	-0.397104874446627	low
TCGA-BT-A20V	0.421917808	1	1.1768502	2.6674841	2.4769071	2.6686977	3.8502263	5.9910428	0.9588451	1.3188475	5.7214283	0.58177902281065	high
TCGA-K4-A3WV	1.769863014	0	1.3145055	0.776952	0.8011516	0.8286389	3.578504	6.2327556	1.8606983	0.8316518	3.0094596	1.24497274749651	high
TCGA-GU-AATQ	0.583561644	1	1.8614392	1.8940534	1.9180499	1.4859009	4.5838058	2.7596142	1.0693416	1.2405782	4.3562547	0.583030362338372	high
TCGA-CF-A3MF	1.049315068	0	1.0224779	5.654845	1.0511016	1.0535307	4.2221883	1.5748919	0.9004974	0.9514496	1.0179702	-0.424029863379877	low
TCGA-CF-A47T	0.561643836	0	1.1772934	2.5995792	0.8447429	2.0539167	4.8530547	2.4988002	1.6394572	0.9936944	1.6114738	0.480115555265971	high
TCGA-YC-A8S6	0.802739726	0	3.4590337	3.9744719	1.3881814	2.4184963	7.3567324	3.2404114	4.0749019	1.8756742	4.5804427	1.05723534118312	high
TCGA-DK-A3IS	4.189041096	0	1.1575438	2.0538629	0.9238631	1.4170105	4.1233057	1.5896233	1.096294	1.0570925	1.4416461	0.312561654802883	low
TCGA-XF-A9SJ	0.268493151	1	2.1151018	3.8687678	3.6821255	2.9414313	6.0662008	2.0962131	2.2647742	1.9062072	2.4447954	0.0348259488171507	low
TCGA-DK-AA6T	1.567123288	0	1.4987121	3.5793477	1.2468929	5.6045315	6.7512426	1.9759836	1.9430978	1.8925695	2.1367042	0.258023853366927	low
TCGA-BT-A20N	2.178082192	1	1.4850267	1.2022093	1.0443996	1.1756232	4.1850376	1.3011813	1.7916814	0.8383753	2.3480038	0.655926640271816	high
TCGA-XF-AAMW	0.693150685	1	4.5160281	2.1151508	1.4090188	1.7757321	7.5191403	4.6858917	2.1182096	1.2637881	6.6059309	1.53558456132425	high
TCGA-BT-A3PJ	1.068493151	0	2.4288462	3.5169756	3.7312945	2.1643645	4.8975788	1.6805003	1.0012623	1.6129193	5.5553947	-0.0151739040008546	low
TCGA-GC-A3OO	1.317808219	0	3.5303128	2.1025483	1.1382376	1.6186829	5.9029312	2.9222368	1.9411081	1.0829843	4.6255344	1.02293590294047	high
TCGA-E7-A6ME	1.082191781	0	1.4998537	3.0766643	1.6736163	2.607938	4.1264505	4.1654725	1.6523747	1.8247382	2.1794553	0.269383088579266	low
TCGA-XF-AAN5	6.282191781	0	2.4903771	4.0382303	4.7393782	2.7367805	5.1034922	4.6900251	1.3670927	2.0209661	4.9125445	0.0268575047812942	low
TCGA-FD-A3SN	1.068493151	0	2.0470458	2.1842162	3.1187327	2.1041064	5.3550366	1.8791986	2.3927505	1.1324812	5.0524935	0.639879606672021	high
TCGA-ZF-A9R2	1.75890411	0	1.1134042	2.1843243	0.8477727	1.2577857	2.7340779	3.8314877	0.7161594	0.8101665	1.5521009	0.308451141740981	low
TCGA-ZF-AA4T	1.64109589	1	1.0314056	1.1808888	1.0201688	2.3343412	3.5930099	1.5247936	0.9043493	0.8926286	1.4669265	0.334147425498347	low
TCGA-E7-A4IJ	1.117808219	0	1.2727941	3.1555564	2.9668823	2.5968205	4.8608024	3.8063965	1.5933227	2.1213461	1.4558188	0.0708714592537112	low
TCGA-FD-A6TE	1.030136986	0	0.9159078	2.4704519	1.5909067	1.99554	3.6665746	1.4586394	0.8464566	1.2548313	1.2701774	-0.031968441440305	low
TCGA-H4-A2HO	0.126027397	0	1.6507565	3.196156	1.1031173	2.2552835	5.536544	2.0971209	2.8077549	1.8014174	1.3765986	0.454471556255123	low
TCGA-FD-A6TB	1.567123288	0	2.693697	4.5425926	3.2873151	3.7847594	6.5212664	3.2331794	2.705109	2.9385573	3.8126935	0.13199575553512	low
TCGA-XF-AAN3	7.191780822	0	3.4871393	2.4556048	1.0106907	1.8492032	5.7260742	2.7642733	2.4175153	1.2005106	3.3409355	0.889156630790587	high
TCGA-XF-AAMH	0.942465753	1	3.4154257	1.9894188	1.1420628	1.7557978	4.8088878	6.4847401	1.9391697	3.5450742	1.5382635	0.735774554099615	high
TCGA-FD-A3B8	1.035616438	0	3.8536528	5.0170294	3.4627853	3.8548775	6.7418208	3.1068645	3.0090946	2.6331777	6.8506816	0.336849147458515	low
TCGA-XF-A9SY	1.753424658	0	3.2728786	4.4790365	4.9158483	3.1609772	7.5037909	3.6662535	2.7753356	2.5067332	7.1292324	0.45603319419518	low
TCGA-CU-A0YN	1.076712329	1	2.1996438	3.4961996	2.8993187	2.7282245	5.5773648	5.2399731	3.0228987	1.9886821	4.4419297	0.700984747065638	high
TCGA-FD-A5BZ	2.287671233	1	3.2937522	1.5386726	0.9511121	1.6259793	6.9718126	2.6178854	3.5034567	1.0380035	4.1069458	1.48522966404072	high
TCGA-BT-A20P	1.490410959	1	1.1526244	1.1780834	0.9691086	2.1459324	4.5954221	2.3112093	1.5510727	0.9312994	1.3913424	0.66173441443138	high
TCGA-XF-A8HD	8.120547945	0	2.138652	4.4048053	5.0854278	3.4802654	4.9576969	1.899898	2.2224794	2.6610181	3.2206434	-0.483529363064261	low
TCGA-GV-A3JX	1.591780822	0	2.1235174	3.2453369	2.4207423	3.196598	4.5601356	5.4808253	1.6644832	3.4825781	1.5358533	0.0789818484548614	low
TCGA-H4-A2HQ	1.616438356	0	1.199677	1.8651276	1.1083721	2.1362947	4.0711072	1.7727558	1.987302	1.3433225	1.2449094	0.393643482528221	low
TCGA-XF-A9SP	1.243835616	1	3.0682786	3.1080783	1.648719	2.2174302	6.8426509	2.9643887	2.8565163	1.6216535	3.940763	0.898169823554977	high
TCGA-DK-A3IK	0.183561644	0	1.7436458	1.7366286	1.3684377	1.548754	5.3259832	2.2988075	2.2103841	1.1090647	2.7274723	0.815638253459102	high
TCGA-C4-A0F6	1.917808219	0	1.6879811	2.3058899	0.9744239	1.6660539	5.2039718	1.978774	1.9479629	1.0069786	1.9635513	0.615438273628213	high
TCGA-CF-A7I0	1.008219178	0	1.9411382	2.8918133	1.3673669	1.8515715	5.2690081	2.9029882	2.890921	1.580548	2.6405271	0.673326421771481	high
TCGA-FD-A3B6	0.57260274	0	1.9676451	4.0352154	3.5407653	3.2400691	5.6264284	1.4933003	1.3751059	2.1631186	3.738329	-0.19953473819024	low
TCGA-GU-A764	1.671232877	0	2.2607939	4.0912875	3.9359053	2.5719446	6.1907046	2.4468532	2.8725931	2.2788818	5.381388	0.284039612861285	low
TCGA-GU-A42R	0.942465753	0	1.2570006	1.4779445	0.922288	1.4420905	4.637848	1.8530388	2.0567383	1.0748813	1.5707684	0.679614838537282	high
TCGA-DK-A6B6	2.556164384	0	0.9457643	3.6877062	2.8752728	2.8506574	3.9659402	1.2205046	1.7366109	2.1706368	1.1100449	-0.42884545412899	low
TCGA-R3-A69X	1.18630137	0	2.9712382	3.2730555	1.4207189	2.9743718	5.9981552	2.2267404	2.5395713	1.8788995	3.5065436	0.552808232818162	high
TCGA-5N-A9KM	1.452054795	1	1.8208201	3.0757687	1.9829037	1.68107	5.4126823	1.4733667	2.260311	1.1818847	1.1838822	0.298588217024123	low
TCGA-FD-A6TD	1.057534247	1	2.3655131	3.9793712	3.9630852	2.7895199	5.7943772	1.654637	2.7146991	1.968666	5.6782905	0.190622270206937	low
TCGA-4Z-AA7M	1.109589041	0	1.3523692	1.4982263	0.8773601	3.0574482	4.5137044	2.2304692	1.7573167	1.1298835	1.9619428	0.594665525073029	high
TCGA-ZF-AA56	0.709589041	1	2.2089927	3.1918403	2.0595234	2.4533784	5.7349858	2.3493017	3.0872045	1.6976995	5.4044345	0.719989154636778	high
TCGA-XF-A8HH	0.156164384	1	2.7352526	1.9374436	1.500064	1.8714454	5.7499736	2.1447942	1.9495556	1.3074604	3.4341009	0.784641833940061	high
TCGA-C4-A0EZ	0.747945205	1	1.4170422	1.584131	1.3955774	1.5239841	5.3731452	5.6192066	1.0718502	1.1498627	2.9206976	1.00789387718682	high
TCGA-XF-AAML	0.635616438	1	0.9314874	3.1692698	2.1958676	2.7680688	3.1812417	1.1688663	1.0047796	1.5433094	1.3119145	-0.383558077697035	low
TCGA-ZF-AA58	4.517808219	0	4.6483169	4.7265993	5.1375411	3.4986046	8.3794661	2.0931922	2.0851344	2.5554774	5.8915087	0.149911445983379	low
TCGA-UY-A9PA	2.936986301	0	1.5293711	3.2436263	2.7325116	2.376837	3.2691991	1.1930475	1.9400122	1.5729856	3.4568078	-0.133314503483522	low
TCGA-G2-AA3F	2.446575342	0	1.4967314	1.4414305	2.2410401	1.3689518	4.1616114	1.5008384	1.5487452	1.1841606	1.7505338	0.353269220833783	low
TCGA-FJ-A871	0.745205479	1	3.0246072	1.7120188	0.850571	1.1308956	10.2430642	4.858784	1.5663843	1.1685426	6.9436465	2.04583624762683	high
TCGA-ZF-A9RN	1.684931507	1	3.5016102	3.9249861	2.860867	3.014061	6.5038362	4.2857523	1.2021875	1.8797886	1.6346518	0.197266573440132	low
TCGA-GC-A3RB	1.594520548	0	1.1410901	1.8749709	1.5679296	2.3342223	3.7555449	3.251236	2.4235341	0.9697654	2.4438225	0.621754222304962	high
TCGA-UY-A9PF	0.320547945	0	1.7639334	2.4956787	1.4557594	1.9551378	5.2128405	2.2056004	2.7317198	1.4342013	2.5730231	0.643541608881721	high
TCGA-YC-A89H	1.569863014	0	1.4271541	2.3581432	3.7385427	1.6492092	4.8530981	1.7002001	1.449091	1.1755298	3.4287649	0.196432980300218	low
TCGA-XF-AAMQ	5.964383562	0	1.852818	4.1026658	2.0583034	3.4623264	4.7672834	2.218645	3.0989468	2.0645086	1.6550634	0.0411873082913487	low
TCGA-FD-A3B4	1.306849315	0	2.9681037	3.480406	3.9333229	3.0256984	5.7027004	5.1725337	1.8640759	1.8046531	6.3832443	0.558888248404056	high
TCGA-DK-A1AB	1.391780822	1	3.4574939	2.609059	1.6216799	2.2058408	6.2299778	4.4395668	2.8626749	1.1216843	6.5921057	1.30483746845706	high
TCGA-ZF-AA4N	0.24109589	1	2.798197	2.6313439	1.8674158	2.00938	7.4791615	3.4332366	2.930632	1.515864	6.5591682	1.3109490208855	high
TCGA-BT-A20X	0.687671233	1	1.9124219	2.4952218	2.2890819	1.8924565	6.4943305	3.9616378	1.7783967	1.1050164	2.5938711	0.795639589726973	high
TCGA-GV-A3JW	1.778082192	0	1.481546	0.9857364	0.8646542	1.3115519	4.0086303	1.4904246	1.8302264	0.9001694	1.2637953	0.631749302118211	high
TCGA-UY-A8OD	9.402739726	0	2.9106828	3.4748309	1.5228848	2.2964106	6.4845168	2.8037929	1.9130119	2.1124197	3.5617311	0.539347978235903	high
TCGA-2F-A9KT	6.443835616	0	1.4722975	1.0639708	1.2446604	1.3033097	4.7279502	3.0402741	1.4636574	0.9062582	1.7291459	0.800551575341803	high
TCGA-ZF-AA5H	2.457534247	0	2.6201225	3.5180774	4.1086155	2.6840849	6.5822178	5.0651522	2.0178	2.0390801	5.3624734	0.583495586234258	high
TCGA-XF-A9T2	1.575342466	1	5.0346149	2.616422	1.9669134	1.9757779	6.7475884	8.8366501	2.3018344	5.0077854	5.070153	1.15347345362962	high
TCGA-DK-A3WX	0.879452055	1	2.8422792	3.8817477	4.4136428	2.9011931	5.7936284	4.1254509	1.6647651	2.1271465	4.2170161	0.119809558538312	low
TCGA-YF-AA3L	0.997260274	0	1.0488028	2.2148988	1.0100246	1.3095108	5.2432707	2.3473056	1.7065754	0.9973791	1.2426662	0.596118954058441	high
TCGA-BT-A2LA	1.430136986	0	4.1143525	0.9506549	0.9189394	2.8255858	5.5104356	3.2974677	2.3515538	2.1826718	3.705241	1.07403248117415	high
TCGA-4Z-AA87	3.983561644	0	1.3386749	2.8752531	1.3815238	2.4228308	4.3787544	1.4481999	1.0932827	1.5893707	2.0553203	0.049206016228286	low
TCGA-BT-A2LB	1.347945205	1	2.2242208	2.9552401	2.6953916	3.1083555	5.8838384	2.1306022	1.926838	1.4553711	3.6380249	0.384404532334496	low
TCGA-XF-A8HB	3.753424658	0	1.806293	1.3222058	0.9458198	2.0608352	3.9074498	1.1596765	0.8511067	0.9109549	0.998273	0.303913495839718	low
TCGA-DK-A2I6	7.276712329	0	2.1696729	1.6144306	0.9214145	1.2121989	4.5575853	1.4431677	1.2309132	1.1869172	2.090955	0.517291397956881	high
TCGA-ZF-AA4X	5.6	0	0.920293	1.7492959	0.8774398	2.1448165	2.9979824	1.12878	1.4484814	1.0541322	0.9419425	0.154966947956832	low
TCGA-E7-A7PW	1.139726027	0	0.9988623	1.6601764	1.4412582	1.5469037	3.6354157	2.4719176	0.9882569	1.4415273	1.1244058	0.254278599248089	low
TCGA-4Z-AA7S	2.915068493	1	1.2703037	3.3486615	0.849667	2.3913674	4.419682	4.3744747	1.5519791	1.0023533	1.4374296	0.416193415433432	low
TCGA-CF-A3MH	1.090410959	0	1.7839778	4.0192178	0.8305246	2.9804296	3.6785223	2.1645068	0.9027911	0.937961	1.7129488	-0.134594028685511	low
TCGA-DK-A6B2	1.306849315	0	2.7699323	3.4452101	2.0007886	2.8804947	6.1251504	1.9345485	2.8050833	1.8493171	2.0979799	0.389439729350697	low
TCGA-4Z-AA86	0.852054795	1	2.8318838	4.7464751	4.6986288	3.5297194	6.1547237	2.6964732	3.1310784	2.5759446	5.7990008	0.0762352632261015	low
TCGA-5N-A9KI	0.208219178	1	2.4217278	2.3279809	1.4922297	1.8479989	5.6594195	2.5616353	2.6462937	1.1222578	3.7768067	0.888762438489473	high
TCGA-XF-A9SL	5.534246575	1	3.3019477	4.8703602	2.0098107	3.8132347	7.3280146	4.2531215	2.9300373	2.9333588	3.8515258	0.480235484448124	high
TCGA-XF-AAN2	5.120547945	1	2.5972939	3.6225133	3.6901926	2.6956994	4.7120355	1.2274668	1.142567	1.8143663	2.5968001	-0.330111615611632	low
TCGA-CF-A9FL	1.547945205	1	1.8756774	1.5125702	0.9992318	1.6235956	5.2218894	1.7964758	2.7219436	0.9402428	2.607948	0.928103039425634	high
TCGA-CF-A9FM	1.090410959	0	0.9505972	2.3335899	1.7039575	1.7782912	4.0102234	1.8568654	1.9358645	1.1191491	1.4051908	0.274769901908824	low
TCGA-ZF-A9RD	1.117808219	1	3.0957444	4.7772441	3.851628	3.3159858	6.7969384	6.0651085	1.3716527	2.1583144	5.8896563	0.393303294848357	low
TCGA-G2-AA3D	5.369863014	0	1.0142635	1.91838	0.945483	1.736023	3.5575803	1.7105748	1.8323546	1.2433953	1.6064157	0.354604977902643	low
TCGA-DK-A2I2	0.649315068	1	2.6277237	3.1915077	2.328058	2.0993181	6.0840066	5.6433576	1.6178631	1.3325343	5.4421728	0.904535904060187	high
TCGA-FD-A62S	1.008219178	0	3.6859426	3.2320733	1.3737676	2.6277928	6.7113969	5.112936	3.163033	1.9087537	6.7455586	1.29344620502781	high
TCGA-MV-A51V	1.123287671	0	1.6100922	1.2483433	0.7672752	1.1918044	5.2095785	1.529237	1.5477033	1.2255454	2.0331084	0.742894834091376	high
TCGA-E5-A2PC	3.632876712	0	1.1170331	2.6226329	2.3080207	1.7347266	3.6872936	1.4236995	0.8226433	1.3018597	2.5796277	-0.0529649061261799	low
TCGA-DK-A3X2	1.498630137	1	1.4758643	0.9754384	0.7271208	3.7062048	3.8902572	3.163917	1.0042786	0.7773622	1.4253738	0.576730988720268	high
TCGA-GD-A76B	0.61369863	0	1.5153201	3.8403066	2.9798354	2.8549544	5.2660578	2.5150678	1.2467613	2.3451365	1.8860264	-0.196736556502806	low
TCGA-GC-A6I1	0.003	0	1.7891693	5.0368609	4.9700992	3.6375579	6.1457616	5.0906347	1.2664492	2.6503862	3.1514842	-0.272582632898232	low
TCGA-XF-A9SK	1.331506849	1	2.5701561	3.2241878	2.2454497	2.3042421	6.366992	3.6878176	2.8125408	1.7534279	3.8168107	0.76773897155428	high
TCGA-DK-A1AD	9.369863014	0	1.8289179	2.3454853	1.4174932	1.886466	4.7311738	2.7343575	1.6358119	1.1484355	1.6775989	0.46895927480007	low
TCGA-K4-A5RI	0.975342466	1	2.4329971	1.5783571	3.4318816	1.8179028	4.7836763	2.4412553	1.5404	1.1399439	3.8280983	0.498350461849324	high
TCGA-FD-A3SQ	3.898630137	1	3.4229681	2.4529334	1.4991471	2.0715336	6.2497138	3.2215158	3.6075825	1.4327266	4.3128478	1.1618533843003	high
TCGA-GV-A3QF	1.690410959	1	1.5409087	1.7917424	0.8677195	1.0710068	3.9534915	1.7893134	0.7847194	0.8380197	1.5636256	0.374075855720964	low
TCGA-G2-A3VY	1.468493151	0	0.9692338	1.0825719	0.7930464	0.9961233	3.2915009	1.3687655	1.0303079	1.0084224	1.1523262	0.373713322902784	low
TCGA-XF-AAN8	0.323287671	1	3.0823313	3.3147513	1.8725725	2.137841	9.0635546	3.4392422	4.5989673	1.6161615	3.1757329	1.41402897454983	high
TCGA-CU-A3QU	0.432876712	0	1.1398912	0.9637165	1.3825983	1.3222845	3.6582753	1.1604529	1.0265451	0.8979672	1.2097196	0.358999294594416	low
TCGA-DK-A6AW	3.463013699	0	1.7467974	1.8110059	1.596954	1.306563	5.8217268	1.4343737	1.2646285	1.209418	2.1267936	0.570241018505555	high
TCGA-GC-A3BM	1.783561644	1	1.4249835	2.0443134	0.9224098	1.728108	4.2852536	1.8235814	1.2947361	1.2490986	2.0366047	0.396867626574273	low
TCGA-GV-A6ZA	1.893150685	0	1.1542147	3.2681532	3.4702354	2.2388035	4.4829799	1.6470364	1.8762861	1.7589938	1.3602441	-0.182722110558279	low
TCGA-G2-A2EJ	2.550684932	0	2.6342644	2.5913695	3.0580667	1.6164543	4.558241	3.8597432	0.86125	1.1488423	5.0349074	0.442764766538774	low
TCGA-FD-A43N	1.915068493	0	1.841225	2.2011779	1.7066575	1.8157956	5.5839483	1.8766503	2.1998515	1.4362358	3.2126425	0.659213686716068	high
TCGA-XF-AAMJ	4.575342466	1	3.4026559	2.4580368	1.9874565	2.0380799	6.8226525	2.8662275	3.8724576	1.4754927	5.5470717	1.26918547285859	high
TCGA-GU-A763	2.257534247	0	0.8735996	1.860549	1.0699338	1.6112849	3.1402273	1.5911204	0.746106	1.0020915	0.7535513	0.0866436754043498	low
TCGA-G2-A2EC	1.906849315	1	2.4690555	4.2925067	1.8380673	3.1818185	6.1541919	3.8239362	4.3378092	1.9759552	2.8107338	0.688171735771245	high
TCGA-FD-A3B7	0.334246575	1	3.2877922	4.8436909	2.2006692	3.5041504	6.9911753	3.8689235	3.4135245	2.2068149	6.2947099	0.719316707360729	high
TCGA-FD-A5C0	1.115068493	0	2.2428753	2.2950768	0.9798138	1.9181508	4.9089321	2.7272769	1.8987431	1.1852157	2.6254148	0.66000786908423	high
TCGA-FD-A5BS	3.454794521	0	2.9283861	6.3720166	6.4055023	4.7842945	8.1930347	2.7720454	3.605169	3.9985241	3.0617394	-0.49421813945549	low
TCGA-BT-A20W	0.695890411	1	2.2122566	3.2717908	1.4907337	2.9266215	5.4218378	2.3226271	3.094373	1.9596431	2.3257555	0.462707709151216	low
TCGA-UY-A78O	6.334246575	0	1.5158379	2.4627597	0.9838347	1.9381689	4.8103927	1.7326584	1.1918214	1.162149	1.6341062	0.329989060090508	low
TCGA-FD-A3B5	0.745205479	1	1.90766138	1.14223237	1.0483968	1.33008067	4.720495	5.21686414	1.21278239	0.90452956	5.21322949	1.22646631074961	high
TCGA-BT-A42C	2.391780822	0	1.2861372	1.7857327	0.9339059	1.4608432	4.1544759	2.8719984	1.3785963	1.0601652	1.3120157	0.529512528701275	high
TCGA-CF-A8HX	0.945205479	0	1.0729004	1.3727901	0.8603553	1.2507766	4.2187294	1.804637	1.4196993	1.2091686	1.0917597	0.503908145282247	high
TCGA-PQ-A6FI	1.019178082	0	1.9686639	2.5733631	3.7207627	1.7575032	5.9082936	4.9789409	0.9018794	1.1622148	4.6128533	0.629166063248562	high
TCGA-FJ-A3Z7	2.589041096	0	2.2851741	1.9452378	1.4400677	1.3191598	6.6516011	2.8842863	1.9267052	1.4465543	3.1576134	0.974556745274097	high
TCGA-XF-A8HC	0.547945205	1	0.990337	0.9578623	0.7948106	1.095054	3.4439432	1.044668	1.3091818	0.8602123	1.0530448	0.436376283407091	low
TCGA-ZF-AA4W	5.01369863	0	2.6810874	1.9340485	3.7910114	1.5038999	4.1506335	3.0799814	0.9694214	1.0456674	2.0640317	0.181013476384565	low
TCGA-LC-A66R	1.276712329	0	2.045668	4.2005959	4.7548529	3.1537314	6.5061278	4.4519719	1.9640132	2.3555461	4.5038531	0.166410296773883	low
TCGA-E7-A8O7	1.276712329	0	1.0920896	3.7055322	1.1876173	2.562056	4.1309668	1.6647482	2.4468958	1.3273283	1.1021567	0.0630243424960953	low
TCGA-UY-A9PB	2.463013699	0	2.5501579	4.5961097	4.7058377	3.3737425	6.6079731	2.0711949	2.6351591	2.6032395	5.7914222	0.0302905883613766	low
TCGA-FD-A6TI	0.805479452	1	1.6165409	2.1829701	1.1324244	1.55189	4.7136074	2.1875166	3.0736966	1.164705	2.7830177	0.789053090377586	high
TCGA-G2-AA3B	5.501369863	0	0.9974579	3.5945992	2.2124041	1.9022981	3.5677287	1.66957	1.1412718	1.6720192	1.0783909	-0.330038822459993	low
TCGA-K4-A54R	2.306849315	0	2.2975593	4.1559131	4.522068	3.130941	6.5171322	1.8540003	2.2806993	2.4918081	3.554664	-0.0810167407282928	low
TCGA-DK-A1AA	1.583561644	0	1.6876722	1.8421972	1.8961556	1.4619914	4.5762895	1.8882628	1.2100354	1.002404	1.9236411	0.391467418431567	low
TCGA-CU-A5W6	0.153424658	1	1.3057156	1.8752699	1.3727718	1.6485209	4.5978404	2.9172431	1.6924464	1.0675691	1.3845149	0.569812600890108	high
TCGA-DK-AA6R	13.8109589	0	2.4678678	2.3618383	3.5669252	1.9093091	5.2841334	5.4585865	1.961928	1.240912	5.9650695	0.894329608362446	high
TCGA-BT-A3PH	0.389041096	1	1.4706181	1.2534121	0.7869939	1.5744351	4.8945236	1.7872406	1.523062	0.8823898	2.0824378	0.739882696593842	high
TCGA-G2-A3IB	0.602739726	1	2.4802533	1.1672339	1.8851056	1.4080867	4.9534597	5.4708534	1.2229025	0.8515075	5.3124166	1.1964637173359	high
TCGA-2F-A9KP	0.997260274	1	1.5743453	1.1624834	0.8697953	1.3774568	4.2176824	1.4680137	2.0067979	0.887262	2.3992144	0.727857886162261	high
TCGA-DK-A3IT	1.257534247	0	2.6105707	2.5104713	1.1691251	2.2074254	5.5359612	2.0509827	2.4216385	1.6424922	4.1059915	0.734203142013269	high
TCGA-FD-A43P	1.243835616	0	1.991354	5.0482336	3.6313011	4.1103362	5.7477068	2.7467695	1.9728284	3.2994748	2.3283885	-0.447273750907233	low
TCGA-DK-A3IV	0.805479452	1	1.2518867	4.1717024	2.3203796	3.5742032	4.3958687	1.454852	1.9701359	2.8365874	1.6473479	-0.411299264136329	low
TCGA-2F-A9KW	0.695890411	1	2.8560483	1.7221616	1.0421675	1.4952751	5.9729353	2.5457776	2.1982293	1.0125104	3.6957888	1.06444948395672	high
TCGA-GU-A762	0.635616438	1	2.5654619	5.8512673	5.2314226	4.2821791	7.5637009	5.3658747	1.8314675	3.471602	5.3266883	-0.12021903790582	low
TCGA-XF-AAME	7.747945205	1	3.362371	4.380971	2.609027	3.796181	7.347068	4.472732	3.813997	2.857368	5.724416	0.803704584467099	high
TCGA-XF-AAN0	4.706849315	1	2.9826232	2.8026098	2.0121563	2.4738283	5.2084354	1.9230055	2.8745508	1.7369032	2.9396433	0.487676131352112	high
TCGA-FD-A62P	0.523287671	1	2.534391	3.1590641	2.0345519	2.4426963	5.9910173	3.5184401	2.2933568	1.5419563	3.5905141	0.657532957677561	high
TCGA-CF-A47V	1.038356164	0	1.469851	4.3094476	1.3111475	2.0365013	5.2691201	1.8247943	1.8831336	1.5008285	1.3805171	0.0482445285825236	low
TCGA-XF-A9SI	6.638356164	0	2.5282519	5.5411705	4.0198326	4.5316703	6.6411878	3.2320459	2.598095	3.8694259	3.7681169	-0.303097184668751	low
TCGA-GU-A42Q	0.942465753	1	2.7709918	1.1606476	1.9314486	1.2637932	3.9328598	2.7278852	1.2131177	0.9388055	4.871218	0.744624777856906	high
TCGA-BT-A42F	2.367123288	0	1.7845315	4.3009174	4.3345939	3.202131	5.8866876	3.4054095	1.454898	2.5294161	1.7202157	-0.288584651221273	low
TCGA-ZF-A9RF	5.339726027	0	1.513402	4.8162179	3.3125218	3.8901263	4.4692808	1.0956152	1.9917038	3.3567269	3.3074116	-0.639422842503766	low
TCGA-KQ-A41N	4.394520548	0	2.1491268	1.0792836	0.851365	1.3434383	4.1869079	3.2251856	1.61258	1.5191219	1.6281613	0.736933449250667	high
TCGA-GD-A3OQ	0.260273973	0	2.7019785	2.0977367	1.2810195	1.5246881	5.7611451	4.6338331	2.0992678	0.968285	5.0200352	1.21684905637813	high
TCGA-BT-A20U	1.246575342	1	2.9802325	2.2405418	1.5296481	1.7596923	5.233781	2.1237247	1.9456889	1.0790507	3.994377	0.720012544555715	high
TCGA-XF-A9SW	0.991780822	1	3.6943755	3.1203045	1.7333199	1.9706797	7.8358035	3.4528015	3.5153778	1.4638731	5.3229016	1.30875797877816	high
TCGA-FD-A3B3	1.073972603	0	2.8666998	4.6085013	4.9035901	3.270382	6.2353834	3.9311708	2.422881	2.6110404	6.7532057	0.17704421850831	low
TCGA-ZF-A9RC	7.857534247	0	2.9406649	5.3935328	0.9308057	1.1525554	5.9519597	2.7849685	2.503458	1.0126725	4.0033983	0.467769233680481	low
TCGA-E7-A6MD	0.353424658	0	1.9804859	3.7907687	1.6185579	3.5294675	5.9147266	2.0110215	2.6364632	2.7105754	3.2338716	0.253736753084618	low
TCGA-E5-A4TZ	1.279452055	1	1.1793953	1.3380778	1.174375	1.9495285	3.672846	1.0647725	1.9575624	0.9945806	1.2373121	0.407336253542455	low
TCGA-ZF-A9R4	2.523287671	0	0.954904	2.5713614	2.480029	2.0766387	3.5194312	1.1130695	0.8748869	1.5315262	1.0087312	-0.263161652803975	low
TCGA-GV-A3QH	0.706849315	1	0.9227884	0.9787117	0.8979746	1.3505363	3.1470766	1.613759	1.2371324	0.991414	1.1377237	0.400160438691159	low
TCGA-BT-A0YX	1.095890411	1	2.2349037	3.2539207	2.0633744	2.4655725	4.6850044	3.5817526	1.4123561	1.6339487	1.7798085	0.182307994366752	low
TCGA-FT-A3EE	0.271232877	1	1.7236155	1.3986352	0.8443123	1.3720086	4.0562624	1.6792743	3.2520757	0.9356139	2.6406464	0.889093377128815	high
TCGA-ZF-A9RL	7.405479452	0	0.934861578	1.391946617	0.885099545	1.42617375	2.690006692	1.935204555	0.864325153	0.952731408	0.985153878	0.221165717891397	low
TCGA-ZF-A9R9	2.367123288	1	3.0278369	2.8874449	1.1423682	1.8115715	6.0527825	3.302517	2.865328	1.7037212	3.8300749	0.928565129371885	high
TCGA-DK-A1A7	1.534246575	0	1.2904755	2.3778094	0.9531532	2.2014483	4.6851211	2.2839346	2.1960115	1.1862808	2.059757	0.553573204618986	high
TCGA-FD-A3SR	1.649315068	1	2.8317741	3.370452	1.3260902	2.7388924	5.7502796	2.3626174	2.2828549	1.8016655	3.0841599	0.474421451457342	low
TCGA-GU-AATP	2.747945205	0	2.4704156	3.0798851	2.2918495	1.9573222	6.3857817	2.512782	2.4632002	1.6886957	3.2885052	0.609913643219323	high
TCGA-DK-AA6X	1.279452055	0	1.7879843	3.2959532	1.3197148	2.4147779	5.6253575	3.7358028	2.3336107	1.7788503	3.3532326	0.641629510827922	high
TCGA-XF-A9T3	0.18630137	0	3.2167605	3.3803977	3.3843284	3.6796827	6.0837667	4.8691476	2.5980722	2.0959235	5.0876611	0.629280230298195	high
TCGA-PQ-A6FN	1.389041096	0	1.7939502	2.7977881	1.9174635	2.0826838	5.4755907	6.0286623	1.3357334	1.443943	2.7971424	0.737391698244149	high
TCGA-CF-A1HR	1.065753425	0	1.3524888	2.8047973	1.8617193	2.0347879	5.3082027	2.7062928	2.7405805	1.3193049	3.252707	0.649965532727469	high
TCGA-E7-A3X6	1.115068493	0	3.1674147	3.7173574	2.1364587	2.8845421	4.9335649	2.7333196	1.8462133	1.9031542	3.2106924	0.156600086892317	low
TCGA-DK-A3WW	1.361643836	0	2.7520141	5.1442553	5.3789858	3.7856141	5.620045	3.9522565	1.017423	2.7800234	3.6665616	-0.544893466401069	low
TCGA-XF-AAMY	8.249315068	0	2.6106866	1.7231123	0.9990695	1.822434	5.7534274	2.1840678	2.4989029	1.133324	4.4440763	1.06668192040684	high
TCGA-K4-A3WS	2.084931507	0	3.5707172	3.4619544	2.5556163	2.6824395	6.7457656	3.3323059	3.2371594	1.929248	4.2779813	0.771323103441389	high
TCGA-GC-A3YS	2.076712329	0	2.6194429	3.1418122	3.5595757	2.169825	6.3156604	3.6127884	2.6952761	1.4515871	4.9803335	0.715236895366676	high
TCGA-DK-A1AF	1.468493151	0	3.4391573	3.6641776	3.205185	2.8619821	7.3187927	3.415404	4.2935953	1.9374341	6.1036154	1.01956441829692	high
TCGA-LT-A5Z6	1.298630137	0	1.2252158	2.929492	2.4263622	2.2937563	4.3257318	1.3775872	0.8043793	1.8599993	1.4487397	-0.21425573082459	low
TCGA-GC-A4ZW	0.04109589	0	1.4492376	1.7686971	1.5132323	2.3695712	3.8131579	1.2004895	1.2669874	1.1189478	3.0649246	0.300442348391864	low
TCGA-K4-A4AB	0.208219178	0	2.43666	2.4149604	1.5815953	1.6163055	5.4898879	2.7242794	2.1791882	1.0464929	4.5947836	0.857288554250095	high
TCGA-DK-AA74	4.679452055	0	3.0163296	5.4972493	3.8290503	3.4779996	7.0834839	5.6735042	3.0443184	2.6722496	5.2440309	0.402805825465649	low
TCGA-G2-A2EO	2.936986301	0	2.2487457	4.6379413	3.6146254	3.3633418	6.5237578	2.273067	2.3913796	2.1280132	3.2352761	0.00238280658402462	low
TCGA-DK-A1AG	1.301369863	0	1.2119021	2.8477504	1.7510335	1.6875248	4.2216697	3.0798768	0.9746861	1.4369301	2.667345	0.226965412728652	low
TCGA-GV-A3JZ	1.652054795	0	2.1758761	2.0013132	1.6527686	1.540458	5.1616912	2.5412963	3.1044476	1.1058039	3.5607991	0.932116834774191	high
TCGA-XF-A9SV	1.063013699	1	2.7106458	2.1552734	0.8467719	1.3590795	5.945479	1.7602205	2.6645607	0.9885116	2.1621621	0.897225483375292	high
TCGA-UY-A78K	1.468493151	1	1.5866378	4.9320536	4.1413534	3.6895302	6.2061489	2.1478988	1.5020479	3.259373	4.0350203	-0.416444791426854	low
TCGA-FD-A6TH	0.35890411	1	2.0383369	2.02177	1.3135347	1.6929086	5.7215363	1.54928	1.7206883	1.1402852	3.2379814	0.699018851518551	high
TCGA-DK-AA6W	1.136986301	1	3.0604049	2.2585642	1.2869088	1.7989646	5.8609805	4.5139287	2.4215895	1.3132486	2.8675677	1.04002220691949	high
TCGA-CF-A3MG	1.010958904	0	1.12817096	1.08597393	0.73519553	1.16730434	3.09173485	1.56302553	0.79608569	0.76345036	1.12542742	0.355078160107804	low
TCGA-DK-A3X1	4	0	1.4701874	1.9081815	1.0624558	2.086917	5.3822285	1.7504637	1.3041699	1.1450515	1.8672418	0.538541476878155	high
TCGA-DK-A1A6	5.534246575	0	1.5723563	3.6004417	1.9202844	2.1723691	5.0844715	1.6695892	1.5107304	1.5114674	2.8211213	0.105639734726498	low
TCGA-XF-AAMG	9.216438356	0	2.4128465	2.3197009	1.378478	2.4941299	5.8575092	5.2999354	2.2264542	1.2801402	4.2976524	1.12322683376999	high
TCGA-E7-A541	1.449315068	0	1.2580488	3.9252344	3.0120453	3.2000491	5.0584761	2.4914839	2.4529406	2.4352437	1.1945346	-0.139638002946334	low
TCGA-XF-A8HE	10.45753425	0	2.3013963	3.6253838	4.080897	2.7342782	5.1063108	2.1082914	1.7425811	2.2187102	4.1484157	-0.0887057126436628	low
TCGA-DK-AA6Q	1.131506849	1	1.8476068	4.1649037	3.8089851	2.7071356	4.0418522	4.1853803	0.8103246	2.108047	3.30529	-0.297995169699009	low
TCGA-UY-A78N	7.235616438	1	1.6280302	1.7964063	1.1667898	1.8214437	4.4347591	2.8424429	1.4400777	0.9700829	1.7474754	0.571668092050201	high
TCGA-DK-AA75	0.931506849	1	1.0449658	1.2377352	0.9840921	1.38484	4.061746	1.3417701	0.9983068	1.0569287	2.4808566	0.487410457122838	high
TCGA-ZF-AA5P	1.019178082	0	3.8462212	2.8468537	1.8566661	2.2208329	6.4433356	3.5496459	2.6117713	1.7017335	4.9320002	0.955187645391771	high
TCGA-GC-A3WC	1.479452055	0	2.4409402	4.0850769	2.6525677	3.1344102	5.815412	1.8462135	1.5098136	2.4264776	5.1359991	0.0550589552823198	low
TCGA-K4-A4AC	0.761643836	1	2.1203222	2.916455	3.2741255	1.9003286	4.5417749	6.0308908	0.8896047	1.3388015	6.2811136	0.613406857971714	high
TCGA-FD-A3SL	1.871232877	0	3.8549691	1.9731738	1.1997906	1.7686383	6.6622078	3.1660589	2.7374412	1.0153427	4.429655	1.28646673375592	high
TCGA-K4-A5RH	0.756164384	0	3.1157868	5.0623379	3.0188597	4.3267652	8.3467678	1.961707	1.7635417	2.9994271	6.141682	0.176444695478542	low
TCGA-FD-A5C1	4.391780822	0	3.010062	4.0674893	3.1505579	2.770646	6.4464993	3.3681724	2.3548588	1.843965	4.6945274	0.433439487359722	low
TCGA-XF-AAN7	1.547945205	1	3.0716509	1.9542734	1.1703455	1.6502942	7.6063143	2.1873744	5.4849322	1.1131755	4.7161449	1.76064996353003	high
TCGA-2F-A9KO	1.857534247	0	2.3471658	4.2094021	3.0130653	3.4261975	5.1413676	2.0347612	1.9964042	2.6609428	2.5686939	-0.231481518509148	low
TCGA-DK-A3IM	0.652054795	0	1.8618595	1.1833624	1.1246494	1.555632	4.4455503	5.1311158	0.8134335	0.825556	3.8188924	1.00247243808984	high
TCGA-FD-A3SS	1.071232877	1	1.6111329	1.2509607	1.0140583	1.260824	4.9609189	1.5867436	1.1700336	0.9486232	2.6069339	0.693057118990555	high
TCGA-UY-A9PE	0.517808219	0	1.9902314	1.570568	1.0782494	1.4856349	4.9846621	1.9090175	1.3391211	0.989101	2.4405762	0.661535344415689	high
TCGA-GV-A40E	0.715068493	1	2.0500315	2.3681621	2.568425	1.6698761	5.0004066	2.8082102	2.2345147	1.3501688	3.4229577	0.573084057808751	high
TCGA-BT-A2LD	1.706849315	1	1.3683192	2.6793928	1.1224407	1.5585687	4.696625	1.6864764	1.497196	1.3999374	3.932289	0.44372294577591	low
TCGA-UY-A9PD	1.484931507	0	2.0742268	1.8927083	1.0305213	1.3249831	5.5003107	2.3327398	1.6893376	1.0286186	3.0960196	0.822472979307261	high
TCGA-DK-A3IQ	1.476712329	1	4.3651502	1.5187324	0.8833129	1.3754451	7.6237051	3.9449406	4.0933221	0.9517597	4.9054297	1.9021918086502	high
TCGA-E7-A4XJ	0.18630137	1	1.044355	1.2342459	0.9658739	1.5487495	4.3848935	1.7142161	2.189034	0.8391713	1.785264	0.72763385428418	high
TCGA-XF-A9T6	0.175342466	0	1.3920445	2.3241811	1.5363725	2.5381942	4.4904431	1.9655934	1.0995182	1.138606	3.9999878	0.38679382287717	low
TCGA-FD-A43Y	1.010958904	0	1.9772176	2.828107	2.8292536	1.8299601	5.5112632	4.6086644	2.0509303	1.3994075	4.934286	0.762533784289615	high
TCGA-S5-AA26	1.378082192	0	1.3455525	1.5042572	0.872529	1.1049378	4.2075397	3.0044425	1.4210558	0.9208579	1.4011224	0.660178108444733	high
TCGA-YC-A9TC	0.054794521	1	1.4049584	1.8583024	5.3322958	1.5119718	5.2498366	1.9033877	1.281028	1.0520606	2.8616723	0.135191532687508	low
TCGA-K4-A6FZ	0.150684932	0	2.5436567	2.8507931	2.4376759	2.1274231	4.7084754	1.391302	1.745582	1.4857529	4.7163131	0.291558322019354	low
TCGA-KQ-A41R	3.698630137	0	1.4309564	1.9002023	0.9090308	1.2390212	4.8572772	2.4034491	1.1438169	1.1972409	1.2738663	0.520209662285818	high
TCGA-DK-AA6M	4.334246575	0	2.1363951	3.5550191	4.4186404	2.7468639	5.3788577	4.3970869	2.0513068	2.1392253	4.428169	0.224111428095476	low
TCGA-ZF-AA52	2.950684932	1	2.9825478	2.7409665	2.7483955	1.8522425	6.8139044	3.3386451	3.3056876	1.4357501	4.3990614	1.01115047365432	high
TCGA-K4-A5RJ	0.145205479	0	3.0709365	5.2181676	3.5706053	4.4065669	7.8257838	3.5088731	1.4726031	4.0583007	2.7638118	-0.244394915014751	low
TCGA-HQ-A5ND	0.750684932	1	2.7892639	1.640922	2.8123036	1.5448145	3.6345225	2.7859672	0.9295603	0.9557733	4.7037418	0.437384524283159	low
TCGA-BT-A3PK	0.830136986	1	2.5309476	2.9517119	1.7610291	2.065502	7.1961175	3.4407656	1.6750254	1.5052579	4.4105109	0.876047748486588	high
TCGA-FD-A3N6	1.323287671	0	2.7735995	3.0530434	2.1254121	1.9612431	4.9850744	3.2771269	0.9377692	1.2853834	4.4592824	0.407668053418745	low
TCGA-UY-A78P	6.520547945	0	2.5022704	4.2433858	3.839498	3.0522407	6.5184515	3.4743846	1.9506659	2.0131774	3.5011306	0.152948040290667	low
TCGA-BT-A20Q	1.624657534	1	2.5886156	3.5773839	1.2007356	2.8403797	5.681143	2.6404016	2.5616987	1.750669	3.1246039	0.511013217018406	high
TCGA-CU-A0YR	1.260273973	1	2.6437907	2.9879668	2.5164857	2.2192958	6.0831394	1.9513761	2.244476	1.2312993	3.3626872	0.516289649920741	high
TCGA-SY-A9G5	2.630136986	0	2.5601653	4.3414855	4.9534503	3.403443	6.7938119	2.9382985	2.4485294	2.7250599	5.0824488	0.0696645455673965	low
TCGA-4Z-AA84	1.260273973	0	2.6287063	1.1094826	1.6397364	1.1936434	4.3710101	1.8277272	1.55975	1.0040879	1.6702308	0.591819361065022	high
TCGA-4Z-AA7Q	1.397260274	1	1.8609083	4.4412231	2.9301014	3.5210559	5.2250106	4.1069023	2.4594372	2.7257105	1.2945657	-0.0820987538644434	low
TCGA-FD-A5BT	0.898630137	1	2.9648866	5.5438391	4.4665856	3.8326972	7.5792161	2.7715371	3.3310199	2.9075381	1.9979357	-0.124262172148902	low
TCGA-CF-A27C	1.164383562	0	0.8935075	1.2138008	0.9273288	1.2919912	3.3074457	1.0009232	0.903072	0.9845739	1.1957249	0.26788246202999	low
TCGA-E7-A6MF	1.194520548	0	2.0464104	2.0249548	1.0456647	1.6356437	3.4927587	1.3100725	1.7366211	1.2559876	1.3494169	0.256061790034928	low
TCGA-FD-A6TF	0.189041096	1	2.9413572	2.5092375	1.3256079	1.9119975	6.407284	3.2339839	2.8518322	1.2789811	5.2154413	1.15981598084285	high
TCGA-XF-AAMR	7.643835616	0	3.6785446	1.6686462	1.791188	1.6345191	6.0772338	3.4212716	2.6711454	1.1890502	3.2322557	1.11027480806542	high
TCGA-XF-A8HF	8.093150685	1	1.7335796	2.6082887	1.8905245	1.5366703	5.6783701	1.9840879	1.422132	1.2074216	1.8524787	0.407896312325474	low
TCGA-ZF-AA4U	0.717808219	1	0.9309673	1.7635048	0.8638107	1.305937	3.4511741	1.2304089	0.8075317	0.9118749	1.2935176	0.211276975720479	low
TCGA-E7-A97Q	0.673972603	1	2.1908051	2.2396263	1.2207009	1.9623045	5.296161	1.9956894	2.6415358	1.5795029	2.4078252	0.67494622868779	high
TCGA-ZF-A9R0	1.863013699	1	2.0166782	2.3242179	1.1182334	1.6653291	4.1672426	2.1881524	0.9335087	1.3117195	3.381655	0.376519785003731	low
TCGA-FD-A43S	1.246575342	0	2.516015	5.6825726	3.022689	4.4257419	6.8468903	4.0721891	3.4800755	3.7572666	3.1432765	0.0142403398373808	low
TCGA-XF-A8HG	1.279452055	1	0.8491427	0.7815024	0.763245	0.8832818	3.0195676	1.0320223	1.0653276	0.8044244	0.6452522	0.363541556212114	low
TCGA-K4-A83P	1.356164384	0	3.0731106	4.9184128	2.1837662	4.2403091	6.883223	3.4515294	3.574137	3.41083	3.8322117	0.325925851382923	low
TCGA-GD-A2C5	2.224657534	0	2.1955448	1.6616379	1.0826096	1.864856	5.4398338	2.4671609	2.546237	0.9921085	2.7520233	0.954350787163354	high
TCGA-XF-AAMX	0.564383562	1	1.946127	2.9803626	0.9079667	1.4066233	4.8783079	1.4962411	1.9836903	1.1889044	3.4184255	0.497097973153929	high
TCGA-DK-A1AE	1.345205479	0	1.7922551	2.0050468	3.1791165	1.6369417	3.9717481	2.6836001	0.991123	1.0351796	1.9165146	0.15353745498328	low
TCGA-FJ-A3ZE	0.887671233	1	0.8678187	1.0988841	0.8765278	0.9870764	3.2482557	1.4115746	0.9440664	0.8705273	0.8466969	0.339963145727019	low
TCGA-DK-A2I1	1.495890411	0	2.5813168	3.4357453	1.6470901	2.7034891	6.5411154	2.5756835	2.5533072	1.4388294	3.159141	0.644328352343307	high
TCGA-DK-A6B0	6.383561644	0	0.9182141	1.2080213	2.1935187	1.6356795	4.2709661	1.8047059	0.9710482	0.9369026	0.8823921	0.310327252635887	low
TCGA-FD-A5BR	1.797260274	0	2.0113375	3.9099137	1.575427	3.3148162	5.7951838	3.1131336	2.9278908	2.3993996	4.1733074	0.485364783712297	high
TCGA-GD-A3OP	0.175342466	0	2.2587	2.8767249	1.1300676	2.2827049	5.6900474	2.4898765	3.1637942	1.6216716	3.1526997	0.7774556215354	high
TCGA-KQ-A41P	2.997260274	0	2.0968043	2.3808627	1.2834376	2.082187	5.7885245	2.0307524	1.7911	1.3169602	2.1818646	0.589036383145444	high
TCGA-UY-A9PH	4.276712329	0	1.9928754	4.174026	3.962437	3.0174808	5.9941661	2.117085	1.5520331	2.2906951	2.7864261	-0.204447684581922	low
TCGA-FD-A5BY	0.687671233	0	2.3945417	2.3327577	1.7994702	2.3689139	5.6363039	2.0779211	2.0640436	1.2757587	5.3884436	0.774427632333761	high
TCGA-K4-A3WU	0.287671233	0	2.229368	4.281335	1.543378	3.433075	6.354057	3.853289	2.700948	2.902382	5.078079	0.532693024222493	high
TCGA-FD-A3SJ	2.024657534	1	2.9266375	1.8493399	0.9944716	3.3976047	5.3086255	2.9041112	1.7134613	1.3972706	3.3618278	0.749250923333035	high
TCGA-E7-A519	1.391780822	0	1.0183897	4.428668	2.7959665	2.6791944	4.827246	2.7078054	2.4665042	2.1412205	0.9374978	-0.180515518004839	low
TCGA-DK-A3IU	1.668493151	0	3.0329244	5.2876247	3.467904	4.2952567	6.6104029	2.5054727	2.1857292	3.03762	4.9713263	-0.130105675187927	low
TCGA-XF-A9T0	2.189041096	0	1.6731466	2.9848091	2.3258039	1.9488841	5.4204445	1.8867554	1.7439053	1.5815554	2.3796682	0.256406572388466	low
TCGA-YF-AA3M	1.136986301	0	1.8171766	1.8405511	0.9834711	2.2880402	3.9901467	1.523461	0.941301	0.8927343	3.3193593	0.40887972880938	low
TCGA-4Z-AA7Y	4.093150685	0	1.455904	1.0712795	0.990689	1.5101409	4.3580198	1.2325394	1.0996717	0.8349929	1.8596337	0.548060524645643	high
TCGA-KQ-A41Q	0.989041096	0	1.1155507	1.0989594	0.9076289	1.4493112	4.3240245	1.1194645	0.9965188	1.0538628	1.6847245	0.481986782498382	high
TCGA-FD-A3SP	1.098630137	0	4.2096292	3.6341542	1.8729605	2.9036586	7.7023299	4.1726848	3.9228494	1.8862362	6.8152539	1.31860727570998	high
TCGA-GC-A6I3	0.003	0	1.6804643	5.0579782	2.5915459	3.2570077	5.9069903	2.2780389	1.6933734	3.0006457	1.3339474	-0.385091414563622	low
TCGA-4Z-AA80	0.052054795	1	1.077604	2.0117272	1.6226551	1.350875	3.5006607	1.3724841	1.3831013	1.2914797	1.1137341	0.124550394060705	low
TCGA-G2-A3IE	1.676712329	1	0.9785479	2.3197199	0.9717647	1.8500896	3.947793	2.1032518	1.8887374	1.2654554	1.0633137	0.330009497934252	low
TCGA-CF-A9FF	0.989041096	0	1.6980734	3.2512845	1.4122441	2.0646384	5.1263172	2.9522891	2.627124	1.6650145	1.4860107	0.439399876620437	low
TCGA-XF-A9ST	0.350684932	1	1.9209096	1.0315444	0.738405	0.9972604	4.4903656	1.7656161	0.9748201	0.8596244	1.9149898	0.670459800229807	high
TCGA-DK-A6B5	3.421917808	0	1.371978	2.6848711	1.8338517	2.4821883	4.8566533	4.4459995	1.6361816	1.3181903	2.5721204	0.546131964470162	high
TCGA-GC-A3RC	1.326027397	0	2.6912633	3.9450288	3.9548479	2.9639228	5.1885491	1.8834373	0.9983162	1.5348352	4.1077439	-0.191545569312841	low
TCGA-GV-A3QK	2.279452055	0	1.223434	3.5427828	2.0499681	2.7596102	4.3488931	1.7759743	2.3347952	1.9579379	1.9894461	-0.00662360172426557	low
TCGA-CF-A1HS	1.046575342	0	2.036183	1.9865191	1.5862889	1.8560156	6.8168979	5.4233837	1.0857416	0.984182	3.5264171	1.14369798879205	high
TCGA-DK-AA71	1.136986301	0	1.4359969	2.3412304	1.2532267	1.8691227	4.2779381	2.7602191	1.0511556	1.0355752	1.5991133	0.341738430988916	low
TCGA-KQ-A41O	4.21369863	0	0.8016547	0.7825457	0.7643468	0.9018726	2.4403935	1.2484331	0.7638809	1.0069983	0.7873817	0.240692917206145	low
TCGA-E7-A677	1.21369863	0	2.4792839	4.4795177	1.0202574	1.5467369	4.7764247	1.6158885	1.6884806	1.9293444	3.0612035	0.0300394330633767	low
TCGA-DK-A6B1	5.61369863	0	1.8305264	1.9242938	0.9835963	1.5007532	5.5952353	1.7466889	1.788784	0.9845927	2.3299124	0.73380574816869	high
TCGA-CF-A5U8	1.093150685	0	0.7558579	1.4421239	1.0137343	1.2799209	3.9404137	1.2634999	1.1763339	0.8728298	0.9436379	0.365529584426782	low
TCGA-GU-AATO	0.887671233	1	1.9644696	3.7467936	1.6469354	2.2739625	5.8085174	2.3929816	2.441387	1.6800383	2.9321977	0.415386423805999	low
TCGA-CF-A9FH	0.003	0	1.0242994	1.1261101	0.9488994	1.2880281	3.7693673	1.3907258	0.8103219	0.9256618	1.1938451	0.380363959813054	low
TCGA-FD-A6TG	0.254794521	1	3.4274316	3.4051987	1.6075121	2.407902	6.0483348	3.0482531	2.4148075	1.5243747	2.9472223	0.611350800128488	high
TCGA-4Z-AA7O	1.093150685	0	1.8486606	3.1900356	1.2973161	2.4226956	4.9794202	1.6425716	2.0388317	1.5260881	2.2790926	0.277149002109217	low
TCGA-GV-A3QI	0.882191781	0	1.4541533	1.1062784	0.8094018	1.0742441	4.3337263	1.2231165	1.0082088	0.842828	2.4980335	0.608909352320905	high
TCGA-DK-A6AV	5.347945205	0	1.4152169	2.6994523	1.3877924	2.3221007	4.9904339	1.7431478	1.955091	1.483742	1.8386271	0.335668630557776	low
TCGA-DK-A1A3	1.821917808	1	2.2950332	2.7245175	1.4012795	2.3939686	5.4952919	2.0824939	3.1243892	1.216668	3.6935866	0.779955967159886	high
TCGA-GD-A6C6	0.183561644	0	0.9794984	2.2937092	2.3847719	1.2889774	3.7392183	2.7907058	0.9037575	0.8417248	0.740057	0.107521769153271	low
TCGA-GC-A3RD	1.17260274	0	1.4594715	1.0878516	1.1739604	2.1808865	4.7177975	1.6561797	1.1284973	0.791519	2.4525366	0.631884002133871	high
TCGA-BT-A20R	0.421917808	1	3.060667	1.7847859	2.2036515	1.4787723	7.4292389	3.0906278	3.4814965	0.990204	3.5276106	1.36551987300126	high
