# Supplementary material for: Identification of Immune-Related Genes Associated With Bladder Cancer Based on Immunological Characteristics and Their Correlation With the Prognosis
Source: Front Genet. 2021 Nov 26;12:763590. doi: 10.3389/fgene.2021.763590 (PMC8664377; doi:10.3389/fgene.2021.763590)
Supplement: Supplementary file 1 [file DataSheet1.ZIP › supplement data/Supplement data 2.txt]

id	futime	fustat	NRP2	CD3D	GNLY	LCK	VIM	RBP1	PDGFRA	ZAP70	TNC	riskScore	risk
GSM959961	2.18082191780822	0	0.2188806	1.3047381	1.8166353	2.6112663	3.8646919	2.7502769	3.8836996	1.2502962	4.9520198	1.00867048040182	high
GSM959962	2.18082191780822	0	1.44145207	2.76834011	3.03022208	4.13562944	7.74750138	2.5427288	1.19570787	1.81207066	3.1452829	0.434293735354958	low
GSM959963	3.21369863013699	0	1.1693246	1.6964683	2.7295357	2.0035231	4.9858512	0.2313954	0	2.0074288	5.3322187	0.105615619830407	low
GSM959964	0.646575342465753	1	1.29694459	4.59637237	0.67223753	2.83945906	4.6721622	3.95484156	1.19911176	1.13602931	3.40005112	0.228524087208014	low
GSM959965	0.813698630136986	1	1.570224364	2.085490642	2.641566838	1.680265315	4.130315875	3.900909196	0.883086655	1.482895549	7.045799615	0.620882435973559	high
GSM959966	0.495890410958904	1	1.8180546	0.1386838	1.0026574	3.2832139	5.1161483	6.3372688	2.0225561	0.7934161	4.5297807	1.58809874565772	high
GSM959967	2.21643835616438	0	2.72941462	2.68198478	1.68316739	3.45477908	5.41733331	1.0749999	1.79587147	2.07856491	3.50904521	0.274757191851219	low
GSM959968	0.323287671232877	0	1.1045435	0	3.6043048	2.4604194	7.2125485	2.3764675	1.6183961	1.7154235	3.6664771	1.00721028138713	high
GSM959969	1.49315068493151	0	2.2909487	2.1642301	0.4400346	2.3929134	5.0407611	3.3479716	2.4657928	1.8414715	2.4396158	0.805439485708433	high
GSM959970	1.07945205479452	0	1.6190823	2.7577135	1.1853834	2.8821718	3.2982076	3.1690849	1.6449895	1.0398238	3.3357585	0.332339893051825	low
GSM959971	1.2027397260274	1	2.7022015	3.72002186	0.68276924	1.20267311	6.37716962	1.85378794	2.18123758	0.71372019	4.09392926	0.77797082766109	high
GSM959972	0.0410958904109589	1	2.047105	1.6985248	1.18838699	1.39931082	5.86331863	0.5270827	1.28469388	2.64267147	5.39275513	0.612664054518208	high
GSM959973	0.958904109589041	0	1.73104663	0.10436488	2.0139691	2.64138492	6.82223367	2.04122716	0.81856976	1.80902524	1.89325121	0.831807355330836	high
GSM959974	0.219178082191781	1	2.1422933	1.1735205	0.1758393	2.1743638	6.8370596	1.8214995	3.5846181	2.110898	2.4642521	1.2849086109659	high
GSM959975	0.756164383561644	0	2.71088612	2.88784735	3.45646333	2.187047	4.91280642	0.87508938	0.96644258	1.50574693	1.575291	-0.19890718051066	low
GSM959976	0.783561643835616	0	0	0	2.2048615	2.7310575	4.5330158	1.8914148	2.7084666	1.6871926	2.5348734	0.818645205247839	high
GSM959977	0.936986301369863	1	2.6884574	2.8758611	2.5004583	2.9322754	3.5375439	0.1907783	1.6867557	2.0880922	2.4963301	-0.275186616851898	low
GSM959978	0.687671232876712	1	1.227228	2.4037167	2.2246886	2.0723518	3.8097273	3.298918	2.3702263	0.9200821	3.0288418	0.503517128393057	high
GSM959979	1.92602739726027	0	2.1060598	2.4966774	1.9287603	2.1722767	4.1625254	3.245262	3.0157723	1.4459626	4.9652271	0.740684641711578	high
GSM959980	2.09315068493151	0	2.78560232	3.77538077	1.44576604	2.76496651	4.54059748	0.54595157	1.35950054	2.15369866	2.75649074	-0.17894843059061	low
GSM959981	2.09315068493151	0	0.3647634	2.15883137	1.35420015	1.16934074	2.46004939	2.78936127	2.5355066	2.69467533	3.29605523	0.285423816521798	low
GSM959982	2.18082191780822	0	0.84823444	2.24673001	0.6283991	3.12572338	4.38231737	4.22381853	0.88414644	5.19906759	2.86401352	0.0953473137729358	low
GSM959983	3.21369863013699	0	1.08809214	0.9743857	0	2.17770125	3.81473386	3.57120484	1.26419565	1.75250828	3.71272201	0.847789003901863	high
GSM959984	0.934246575342466	1	1.81775667	3.73508077	1.19758317	1.16009549	3.9429454	3.85991968	0.52732872	0	4.62079985	0.424774074547918	low
GSM959985	1.26027397260274	1	2.3393844	5.2897731	0	2.4899278	4.3748253	1.9996731	1.2164415	2.3589233	4.1595703	-0.122236548143071	low
GSM959986	2.68219178082192	0	0.91819725	1.93537337	2.80969263	1.36017072	4.08302087	2.83356981	0.84071642	1.0511253	4.56166138	0.400793720204605	low
GSM959987	1.43287671232877	0	1.892624088	0.123612143	1.830191792	3.212000724	4.327765792	1.511290092	1.734781969	1.122551199	3.647439353	0.761884013361779	high
GSM959988	0.89041095890411	1	1.791722491	1.656588199	0.107218435	0.228747055	6.602541503	2.306027222	1.467871593	1.89662218	2.61123104	1.0143090339494	high
GSM959989	0.219178082191781	1	1.2861706	4.1374319	1.3352024	2.9796638	3.7358255	2.7203873	1.6687645	1.3338656	2.4629802	-0.037406680642892	low
GSM959990	1.51506849315069	0	3.29296665	0.97099676	3.01211371	2.94417203	5.24523666	4.72830436	6.6267325	4.10500483	3.19692812	1.31050010114933	high
GSM959991	1.76438356164384	0	1.77240713	3.90712462	0.87261312	1.71343748	2.72466833	3.80100117	0.30392939	1.87521737	3.38492099	-0.115287014885285	low
GSM959992	0.375342465753425	0	2.39842183	3.79137975	4.20653805	1.8330088	7.79836917	1.14937394	0.84901459	1.33847112	3.23748436	0.0969591514142364	low
GSM959993	2.68219178082192	0	0.7578078	3.0740603	4.1391965	4.64201	5.5608796	3.0245613	3.2737709	2.077614	4.9136534	0.359573500731889	low
GSM959994	0.687671232876712	1	3.03030542	1.25629783	0.07334264	2.49941911	4.08977343	5.02548373	2.5534335	1.57630527	5.05601862	1.28604073967949	high
GSM959995	0.271232876712329	1	2.1682407	0.7870175	1.2944292	4.1387012	5.994502	2.3753403	1.0848152	2.3603865	4.0599149	0.755299344150326	high
GSM959996	0.975342465753425	1	2.0589365	2.8189507	4.3482141	2.5912086	3.8573337	4.4693528	1.7429037	2.6245265	1.1273388	-0.153671562378565	low
GSM959997	0.208219178082192	1	1.2987160749	2.2117401313	3.0071442705	3.1120471453	3.8506597682	1.0617391635	1.3960843605	2.164293307	2.2696706767	-0.170416511395704	low
GSM959998	1.72602739726027	0	3.1980009	1.8727281	0.8051091	3.5109216	3.8232972	1.9752982	1.7819976	2.12774	0.8566662	0.217348465149151	low
GSM959999	0.323287671232877	0	0.4928131	2.9393045	0.7911897	3.1457275	3.8237497	1.0891937	0.7232712	3.4901758	3.1415691	-0.259732358972854	low
GSM960000	0.580821917808219	1	2.0712607	1.1269526	0.4214127	0.6073123	5.031931	2.8066582	1.6154463	0.717247	4.9989495	1.21729484332451	high
GSM960001	0.953424657534247	1	2.72240498	1.54095732	1.18838699	3.07098182	5.4255307	2.73241566	1.57496665	1.35530802	3.95891268	0.823777653270771	high
GSM960002	0.646575342465753	1	0	3.816882	0.9656903	1.2718838	4.7417315	1.4951788	1.9184386	1.0962362	1.2735424	0.146071706823558	low
GSM960003	0.813698630136986	1	1.4035452	2.3744292	2.6437471	2.6658116	3.9231243	3.4320905	3.8330005	2.664042	3.346184	0.503629855004575	high
GSM960004	0.975342465753425	1	2.1912433	0.4240163	2.1074297	0	4.1989749	3.5750569	0.9595358	2.1329583	3.2840685	0.757773098896618	high
GSM960005	0.813698630136986	1	2.10969033	3.16569175	0.63688336	2.97470176	4.57493325	1.54971022	1.22919606	1.38536165	1.5872375	0.114104611419388	low
GSM960006	0.687671232876712	1	2.85695683	3.19180445	2.59789394	2.10001085	3.35556418	0.89707951	1.83325025	2.74680004	3.5268918	-0.24486765311213	low
GSM960007	0.271232876712329	1	3.4889467	5.0124475	0.9295882	2.2471178	5.94452	2.7117819	2.0522472	1.9566811	4.1584671	0.314794010640173	low
GSM960008	0.936986301369863	1	2.39050825	2.79806984	0.82164131	1.03010271	2.9546115	2.95982405	2.14363908	0.23423086	3.83609599	0.60743790001812	high
GSM960009	0.975342465753425	1	0.758352	2.08325508	2.72445526	2.32472668	4.80238572	4.51496228	0	2.4846765	3.99631872	0.262375444397513	low
GSM960010	0.208219178082192	1	2.0191309	0.9761316	3.4400829	0	3.6847227	1.8375657	3.2578969	1.2360333	4.9095437	0.815783846350663	high
GSM960011	0.698630136986301	1	0.7443358	2.7170985	1.0689212	2.8873365	4.0954201	2.2489849	1.1973745	1.8872977	6.6283435	0.419662907977924	low
GSM960012	1.2027397260274	1	1.258685771	3.123887839	2.423162538	2.678433562	3.362984083	2.953042426	1.090813778	1.088916619	4.408281648	0.0870586370043252	low
GSM960013	0.756164383561644	1	2.7065985	1.8829806	4.7221928	2.2951873	6.1469703	0.4003169	1.4524006	2.0247248	4.0423953	0.148943140073546	low
GSM960014	1.92602739726027	0	2.3950521	4.0317927	1.6637963	1.9712852	5.8470032	2.2380145	0.897879	0.6016052	2.8493838	0.249710411785044	low
GSM960015	2.16986301369863	0	1.9025517	2.8241043	2.6046619	3.1294517	4.7921687	0	1.0668363	0.5991113	3.7829309	0.0278246583152146	low
GSM960016	2.10958904109589	0	7.27661299	1.59957368	2.69832961	0	3.38903234	3.38046674	1.05568585	0.95334608	4.73987448	0.636066923232812	high
GSM960017	0.375342465753425	0	1.03351832	2.35699752	1.57410693	4.62060626	3.01859421	0.93780945	1.58445582	1.9179554	3.27119549	-0.108638138075964	low
GSM960018	2.86575342465753	0	2.49199948	1.52361783	1.57908571	1.85004723	4.48805628	4.60339814	1.40950502	1.17315009	3.48883034	0.856593033905631	high
GSM960019	0.901369863013699	1	2.1620577	2.52242619	2.86715376	1.63201482	6.60439866	2.38700494	2.09520083	1.16891114	6.38694039	0.895956010232504	high
GSM960020	1.32602739726027	1	0.83807268	0.9380116	2.01850286	2.48170794	2.52345505	3.99817723	3.10084934	0	3.43442409	0.927285136469395	high
GSM960021	3.14520547945205	0	3.4587209	0	3.2595453	0.6909686	2.6550633	1.9943466	1.1685964	0.9561573	4.5362003	0.564077874293606	high
GSM960022	0.882191780821918	1	1.76487728	0	2.18981485	1.52924584	3.2110419	2.03494421	1.48898812	2.00390438	2.13216059	0.475557425291264	high
GSM960023	4.66301369863014	0	2.76218225	1.83274051	1.60533053	0.98170404	3.65742621	0.81061611	2.19951328	1.64586696	1.44715447	0.273781141034398	low
GSM960024	1.08767123287671	1	2.5339402	2.58561413	1.27483267	0.93556488	4.90339266	2.1337218	2.62891321	1.00772176	2.88572563	0.712798412326874	high
GSM960025	1.90684931506849	1	3.1394505	2.2520175	0.3509479	1.7982017	4.2738875	1.0642233	2.19225	0.7056742	4.2400745	0.71776643944469	high
GSM960026	0.786301369863014	1	0.35402257	0	1.17210488	1.71210339	4.63682973	2.16379997	2.35688627	0.82772655	1.07051551	0.986638138535349	high
GSM960027	2.07945205479452	1	1.03121187	1.26601749	6.00346502	2.14226739	4.73495036	5.54166207	0.82989738	1.83252802	3.34440747	0.294286773234506	low
GSM960028	1.5013698630137	1	1.1762094	3.4550139	0	1.8702409	5.5096081	2.5376614	0.245974	0.4856662	2.0176173	0.391185831629271	low
GSM960029	0.320547945205479	1	0.35905591	2.25743339	0.39654572	1.40499227	5.73235876	0.87040907	1.84444505	4.61969554	1.1039772	0.156143119200708	low
GSM960030	0.334246575342466	1	2.295329088	2.477644172	3.983224042	0.164662166	4.537675372	3.527467518	2.172490862	1.508418234	0.634972119	0.248407012886874	low
GSM960031	1.03013698630137	0	1.7047273	1.0746343	2.6154378	2.1505972	5.3448933	2.7856	2.4761934	0.7648047	4.5015921	1.01819289290638	high
GSM960032	0.786301369863014	1	2.471546	1.8222927	0	1.7779562	7.3600194	0.9257455	1.9520784	0.4580296	3.6241209	1.20791845343091	high
GSM960033	0.526027397260274	1	1.1136923	1.1691681	1.4327543	2.2179534	4.2866427	2.1331401	1.3142949	0.9854304	2.4925738	0.574417440492885	high
GSM960034	0.46027397260274	1	2.2530735	0.85835757	3.21180745	2.62885235	7.36634565	1.79674497	2.8695848	1.18140164	2.4214328	1.02788587741919	high
GSM960035	5.29041095890411	0	1.52742353	0.80961184	0.66886076	2.55455015	4.92392313	0.21040239	0.42999751	1.62175291	2.60436578	0.418432911692532	low
GSM960036	1.15342465753425	0	3.1210393	2.31508389	0.82212807	1.490492	5.97270016	4.50579904	1.66582328	1.12776478	4.98141207	1.16449610584372	high
GSM960037	1.15068493150685	1	4.4381184	1.8182214	0.3466642	1.7834059	6.9774395	0	0.9746878	0.2961377	4.995971	1.00469131498312	high
GSM960038	0.605479452054794	1	2.28473891	3.82424802	1.11750184	1.45923767	3.75567736	1.71676573	1.12632855	0.56302859	5.07063332	0.225326692575565	low
GSM960039	2.54794520547945	0	3.0470151	0.38818239	0.46761411	1.78647499	3.24372841	3.8148803	2.31501837	0.50668245	6.07349991	1.36315048519759	high
GSM960040	0.846575342465753	0	3.10259585	0.17189171	1.97912949	1.8276254	5.89245978	4.56365007	1.82955848	0.8516681	4.01109517	1.4134127705877	high
GSM960041	1.58356164383562	0	1.4396426	3.9141726	4.3282724	2.6796041	3.348178	1.8674233	0.8237144	0.9103241	3.3633009	-0.495757801078696	low
GSM960042	1.43835616438356	0	0.4030015	2.7153318	1.5244274	2.5447616	4.0702438	1.1602653	1.8277641	0	5.3076377	0.496894673179027	high
GSM960043	0.243835616438356	1	2.8448143	2.9490544	1.976058	1.7909788	4.4203707	2.3022357	0.2067596	1.6686123	3.0787865	0.0262586414916615	low
GSM960044	1.75616438356164	0	0.57436204	3.63779673	4.48081826	1.67358265	5.21385056	3.12246451	0.39809077	2.69352959	3.81532823	-0.277356847963474	low
GSM960045	0.556164383561644	0	0.65143009	0.74422296	0.08054481	2.49941911	4.65323267	1.08890857	0.96751084	0	6.09374286	1.05572982735984	high
GSM960046	1.62191780821918	0	0.8248253	2.2606979	0.6504118	3.2743043	4.7076979	4.5854719	3.1197731	0.6784849	2.43854	1.01434612264399	high
GSM960047	0.745205479452055	0	1.2508842	0.9676612	3.0509194	2.9389779	2.3505025	3.225121	0.9466554	0.69573	4.5047012	0.334737299473988	low
GSM960048	0.295890410958904	0	2.15977633	2.45370971	3.12249156	2.51356776	3.85422591	2.18437296	2.11886505	0.05346855	4.05433833	0.403002141947454	low
GSM960049	0.101369863013699	0	3.16762076	3.77277141	3.42422978	4.21469768	3.88288132	4.07187484	1.00873405	2.23435184	2.55965676	-0.304082773276912	low
GSM960050	0.493150684931507	0	1.4604764	3.6818848	2.7097462	4.9074389	5.8307603	4.058411	1.2250098	1.8884854	4.3213459	0.212048657652504	low
GSM960051	1.64383561643836	0	1.8360058	3.7187111	3.5396031	1.9011269	3.4605592	3.0139113	0.3571057	0.8096595	3.5077317	-0.240014746113379	low
GSM960052	1.9972602739726	0	2.0082618	3.0740603	2.6357482	2.8678499	4.4655545	1.8995894	2.18795	1.0445653	5.6530981	0.381394941060718	low
GSM960053	2.7041095890411	0	1.73284712	1.56806622	3.19085657	2.06271107	6.48428632	4.71396668	3.36447179	1.20272942	3.56913514	1.23230607327693	high
GSM960054	1.17808219178082	0	1.24767097	2.65573627	2.25733843	3.3143405	4.17677163	1.44153675	1.85401681	0.86177563	4.79471014	0.302279712207523	low
GSM786491	8.53038904109589	1	2.5586623	3.1418507	1.399069	2.0613969	7.1164392	2.5633913	3.2146637	1.5804835	2.9979617	0.91836833100219	high
GSM786492	1.08283890410959	1	3.2504671	4.9364212	2.6691548	4.2610505	6.4376772	4.0261088	3.3324473	2.7843817	1.5340792	0.139175988803024	low
GSM786493	1.62560794520548	1	1.9979574	3.2110775	1.4931563	1.9061629	5.5836074	3.8325493	2.3670813	1.3924335	1.7421426	0.610082425568734	high
GSM786494	1.35017260273973	1	2.7816124	2.7891891	1.4455325	1.2963071	6.7456493	2.8302945	3.4619203	1.3952684	2.5899464	1.02946879528432	high
GSM786495	1.08013808219178	1	2.1690882	3.1251708	1.0456738	1.3189123	4.7852134	2.6528232	2.19478	1.0844956	1.1789904	0.453606116532008	low
GSM786496	0.364546684931507	1	2.0239706	2.850574	1.3771708	1.5696314	5.2634891	2.3836604	2.3090657	1.5265854	1.1236996	0.455665143524212	low
GSM786497	7.22072547945205	1	2.5445013	5.9456163	4.6876567	4.4820398	6.6220847	2.9911352	2.5601468	2.723948	2.2022804	-0.46397406472371	low
GSM786498	14.2524246575342	0	2.077922	3.9380389	2.2422322	2.3812468	5.7924327	3.2688759	2.1976577	1.3274342	1.3589457	0.28373614789936	low
GSM786499	8.91383835616438	1	2.0759792	2.8930308	1.2500723	1.5593255	5.2246302	2.7382014	2.4614837	1.2792198	1.3450713	0.561393081556866	high
GSM786500	14.4252493150685	1	2.4220396	4.4155936	3.2934364	3.2054168	6.5599556	4.235033	2.8305981	1.7111454	2.5311384	0.363759914382801	low
GSM786501	13.7798630136986	0	2.015119	3.082354	1.3153737	1.5343801	5.3352683	2.0450418	2.2127893	1.2710446	0.7744094	0.3872736645065	low
GSM786502	8.44128493150685	1	1.9736222	3.5997974	1.7182108	2.4462078	5.4820175	2.0601408	2.1849375	1.406497	1.0351719	0.211100554314184	low
GSM786503	0.0324041506849315	1	2.3436708	3.4240496	3.6422492	2.1152418	6.0090721	5.0645135	2.2056296	1.5242451	3.1961482	0.544674557101233	high
GSM786504	0.891114246575343	1	3.4042719	3.203329	2.0499105	2.2398096	6.9645262	4.0320053	2.5880712	1.4785198	4.4835851	0.969603450703597	high
GSM786505	0.256532876712329	1	2.3039484	3.4182383	2.1918131	1.9326266	6.2431314	2.7129987	2.4184155	1.4660231	3.3920996	0.581246943776668	high
GSM786506	0.275435260273973	1	2.4863481	2.733324	1.8721504	1.9538338	5.9310071	4.3998657	1.8104179	1.3942025	2.7158388	0.746253333837337	high
GSM786507	0.0540069205479452	0	1.9754105	3.8833404	1.5363298	2.3608179	5.592989	2.3119068	2.1213624	1.425502	1.1232388	0.216401729308228	low
GSM786508	0.964023287671233	1	2.4446465	2.6884245	1.3610641	1.4547409	6.0284501	2.5786772	2.8116484	1.3976031	2.0354699	0.782405405520313	high
GSM786509	2.5734295890411	0	2.5950597	4.7106127	6.1705343	3.2756392	5.9353581	3.2902941	2.4878516	2.288409	3.1397647	-0.302575985822811	low
GSM786510	0.675086465753425	1	2.1795906	3.13882048	1.35100402	1.6570915	5.25320125	2.92095843	2.00532855	1.40442397	1.69530381	0.458035737928206	low
GSM786511	2.0279597260274	1	2.8009125	4.6207714	4.6208506	4.3499434	6.9268618	2.6862573	2.5244079	3.0386254	1.6119528	-0.257625284693363	low
GSM786512	1.0936397260274	1	2.6115396	3.0002955	2.3293254	2.0194894	5.4897478	2.7707676	2.3558963	1.5966741	3.8035486	0.548198834248259	high
GSM786513	0.0891114246575342	1	2.6068497	3.4606168	1.5436957	1.9855115	6.3949635	3.0717096	2.7222094	1.4979621	2.1312752	0.666229529145894	high
GSM786514	0.602177178082192	1	3.3648385	3.3627398	3.0083739	2.4360323	6.5663489	3.3806409	2.4326111	1.7552179	4.578573	0.641937163364805	high
GSM786515	0.270034602739726	1	2.1438983	2.5017723	1.3763978	1.7139433	5.9817075	3.18222	2.8545777	1.4500068	1.5589549	0.821921502265184	high
GSM786516	1.18545205479452	1	3.0604946	3.1710432	1.3018445	2.0073321	7.4528522	3.8194432	2.9580921	1.6800521	4.78616	1.17541006803057	high
GSM786517	4.67969917808219	0	1.9983959	2.6584986	1.4443772	1.6301131	5.2454116	2.3113935	1.9009743	1.4762853	1.1075694	0.413538946344927	low
GSM786518	4.79311397260274	1	3.0041806	4.5075459	2.6727327	3.8678911	6.5859997	3.2364863	2.6965457	2.7461043	3.6611618	0.232570611963647	low
GSM786519	0.407752273972603	1	2.7555525	3.6420072	1.8136322	2.3680219	6.075402	3.1641	2.7921207	1.7901746	2.1303477	0.521416890922934	high
GSM786520	0.764197890410959	1	2.6292388	3.5353697	3.0377799	2.5407056	6.4153924	3.6235881	2.5479071	1.674056	4.0908427	0.587929486269988	high
GSM786521	1.03963315068493	1	2.4127104	2.4478016	1.5877304	1.7794168	6.7049307	2.4153093	1.8776834	1.7228738	1.9922559	0.678324885774649	high
GSM786522	5.96236356164384	0	2.8642694	4.0496312	2.3826515	2.7738406	6.1723951	5.6111291	2.3821787	1.8576688	5.6279873	0.777842338502974	high
GSM786523	7.40704931506849	1	2.8512543	3.1974713	2.1753719	1.9466588	6.8756408	3.9951129	2.7000283	1.3562004	3.4240522	0.907373532412856	high
GSM786524	1.60940630136986	1	2.6902128	4.2988439	2.5618566	2.9051064	7.2516311	3.1567408	2.8823433	2.0678632	4.2815753	0.568207579228497	high
GSM786525	0.437456054794521	1	2.4740401	2.7611235	1.3590666	1.4277625	5.0702267	3.9098393	2.0150955	1.3127989	2.9201669	0.71410270839333	high
GSM786526	0.278135671232877	0	2.7013939	3.1627236	1.5172783	1.6213359	6.8070256	3.7440535	2.39336	1.304481	4.7959784	1.02516117994798	high
GSM786527	7.49346	1	2.19128769	3.03928371	1.15587343	1.85662415	6.21145512	3.06681153	2.6276227	1.26491395	2.30261484	0.794876527653398	high
GSM786528	0.232229753424658	1	2.3472426	3.2794985	2.2780053	1.4914432	6.1028905	3.7113364	2.6940666	1.1616558	3.777176	0.805022543009362	high
GSM786529	2.26829095890411	1	2.6437241	3.3450843	1.6662922	2.4330406	5.7554581	3.5389656	2.4683785	2.1760025	2.4365905	0.50993645494506	high
GSM786530	0.815504465753425	1	2.4939154	4.831676	1.959323	3.4307118	7.0108686	2.5831633	2.5458057	2.5726832	2.4812465	0.182500521987771	low
GSM786531	8.43588493150685	1	2.6241605	3.6123624	1.6344272	1.6272147	6.8554674	2.5582952	2.8940558	1.5110292	4.3762456	0.835802408044547	high
GSM786532	0.272734931506849	1	2.3145717	3.5091987	1.7506142	3.2068227	6.4760069	2.2243903	2.2485192	1.0824302	4.6395537	0.640548278148853	high
GSM786533	9.05155890410959	1	2.5452803	3.77619252	2.17032408	2.62368843	5.78025105	2.63488687	2.16095934	2.09704171	0.99937542	0.131723330568734	low
GSM786534	8.69511780821918	0	2.2530657	3.0432139	1.4352958	2.0465208	6.4185304	2.4368548	2.1868541	1.5472129	2.3449745	0.619501467074021	high
GSM786535	0.459058849315068	1	2.4135825	2.8088282	0.8916656	1.5542852	6.386822	2.3303935	2.6154177	1.0594272	2.2459486	0.859395125787353	high
GSM786536	0.629180630136986	1	2.7659991	3.5269565	1.2768308	2.1633501	6.8618605	3.210012	2.5853391	1.6086282	3.8825476	0.842773345768092	high
GSM786537	1.39877917808219	1	2.95354441	5.11899376	4.5451457	4.05858197	6.65811164	3.54547961	2.3183845	2.75706605	5.19328	-0.0367515052054134	low
GSM786538	5.29267808219178	1	2.5692292	3.1974713	1.6862921	1.8146114	6.9637217	5.713327	2.648015	1.3583176	3.9631428	1.18104423276296	high
GSM786539	9.92647397260274	0	2.1112342	3.1793809	1.7759169	2.3647366	5.7645394	2.735593	2.224747	1.8737692	1.4449909	0.378019130637296	low
GSM786540	3.6724701369863	0	2.2688185	3.1317274	1.4726407	1.5379106	6.0456805	2.1960312	2.5123756	1.2702835	2.4972566	0.640540872865453	high
GSM786541	7.53396493150685	1	2.00902699	3.21286564	1.78079972	1.70626654	5.17177043	1.90222006	1.77180324	1.59499199	0.94360979	0.164859990733017	low
GSM786542	0.364546684931507	1	2.3846979	2.9972863	1.2248655	1.6091881	6.2210277	2.662355	2.3706366	1.258779	1.9770976	0.709304228168137	high
GSM786543	6.52943671232877	1	2.7933896	3.91861	3.5000153	2.9332656	6.9722577	2.8967157	2.7126055	2.1094959	2.9310208	0.3411572546094	low
GSM786544	1.12334383561644	1	3.0856039	3.3997666	1.4863306	2.1950524	7.4640339	3.429554	2.7402771	1.629867	3.076435	0.917859463161686	high
GSM786545	5.36558712328767	1	2.78894065	4.29356623	2.27002945	2.83471497	7.18074419	3.2115815	2.61195184	1.82952048	4.47836159	0.603956402912843	high
GSM786546	0.064808301369863	1	2.9256256	2.9599325	1.0775231	1.1848208	6.1517087	2.4180549	2.0377949	1.1172849	4.058306	0.834698097315955	high
GSM786547	1.10714219178082	1	2.5862616	3.029619	1.7336887	1.8665885	6.5216431	3.0499069	2.607418	1.3978032	3.4029236	0.829649924235544	high
GSM786548	8.98945479452055	1	2.2555278	3.2061854	1.6415335	1.9081243	5.3110233	2.6119098	2.2054205	1.4232086	1.0081032	0.357695538192809	low
GSM786549	9.15957534246575	0	3.2051213	3.6917093	0.8891057	2.1554245	6.7319067	4.3418035	2.7038526	1.5458648	3.7620141	0.974436820239429	high
GSM786550	0.807403479452055	1	2.3787332	2.6914692	1.2851662	1.7163072	7.1968541	4.4280245	3.1803017	1.7115636	2.9139745	1.20546168427737	high
GSM786551	8.43047671232877	0	2.1394029	4.0756453	3.6932218	2.5370821	6.1251713	2.1317466	2.348573	1.7645127	3.7603878	0.144837977951486	low
GSM786552	0.63998202739726	1	2.50007	2.6573183	1.4074373	1.8066394	6.0146104	2.2395149	2.7913973	1.4418784	2.371452	0.744741802766629	high
GSM786553	8.37377260273973	0	2.4298188	3.2901148	4.0653764	2.2477943	5.8438506	4.6435389	2.3257096	1.72795	3.8902461	0.491188801982751	high
GSM786554	2.68144356164384	1	2.03279653	3.34588525	1.12280253	1.70016705	4.8721562	2.47544812	1.83746021	1.35934588	0.99216065	0.274512217974505	low
GSM786555	0.283536328767123	1	1.8540781	2.8038884	1.6203318	1.8181937	5.4241413	2.0942172	1.7827961	1.7191952	1.0029258	0.302362233646294	low
GSM786556	6.54563835616438	0	2.26196189	3.62179199	1.04966171	1.90601839	4.80719379	2.1356565	2.36123537	1.50326825	0.8885486	0.236081755192954	low
GSM786557	8.53579726027397	1	2.3826624	3.5422779	2.905453	2.3506948	5.7623876	2.2340128	2.2210556	1.6745067	3.9231111	0.316863490071683	low
GSM786558	8.3008602739726	0	2.0293607	2.4786119	1.2646971	2.1002022	6.0795622	2.3193123	2.0948964	1.5574015	2.3246513	0.668729617755322	high
GSM786559	7.51776328767123	0	2.06604607	3.35154934	1.65041643	2.15911893	5.89936195	2.38744421	2.21666369	1.57797642	1.9105063	0.418940278886152	low
GSM786560	8.06863397260274	0	3.1301724	3.8675959	4.8987313	2.758535	6.3009605	3.3701215	2.8701074	1.9196907	4.2516461	0.285099575710036	low
GSM786561	1.23945863013699	1	2.9994922	4.0522079	2.4439118	3.1873224	6.6095669	3.8399341	2.9106204	2.1285662	2.9267618	0.502406274367468	high
GSM786562	0.545469863013699	1	2.27747019	2.94481075	2.23564898	2.13914488	5.57267586	2.59476137	2.28171848	1.54689252	1.73311188	0.407860610724678	low
GSM786563	1.04503397260274	1	2.2555278	3.3256906	2.029439	2.1435396	5.5989404	2.0863558	2.099704	1.6345508	2.2430681	0.307065434015937	low
GSM786564	5.52760849315068	1	1.9378727	2.2533865	1.8121289	1.8798554	5.0841268	3.2688759	1.7503994	1.5085934	1.1858306	0.485862313456674	high
GSM786565	3.52395123287671	0	1.9990828	2.8132548	1.4844445	2.1904219	4.3880201	1.8113888	1.6367408	1.8087619	0.938665	0.0882018218813308	low
GSM786566	4.26924739726027	1	2.3332265	3.9262909	2.1182433	2.7579387	5.4749944	3.7712473	1.7035807	1.6181637	1.146124	0.164765231741134	low
GSM786567	1.23405780821918	1	1.8936653	3.1592161	1.6619123	1.8022065	5.6139333	2.5158659	2.0676772	1.6572951	1.6655937	0.394488739738908	low
GSM786568	6.96419260273973	0	2.7323279	3.2338154	1.6660823	2.1970994	6.2295071	2.9724018	2.4045713	1.6899431	2.4653846	0.604352763828785	high
GSM786569	6.95069095890411	0	2.6498282	3.7110504	3.694919	2.5660179	6.2496683	2.6143807	2.7844198	1.8849836	2.9508235	0.284196906691155	low
GSM786570	1.44738575342466	1	1.8354352	2.1377041	1.9622022	1.9640822	5.093649	2.2591004	1.6794285	1.7550822	0.6682064	0.310687198906451	low
GSM786571	7.06410493150685	0	2.807675	2.698587	1.5833277	1.8850209	6.291393	3.0452261	2.3140799	1.6517601	3.5170192	0.813499841459923	high
GSM786572	7.32333863013699	0	1.9636326	3.4333782	1.7585847	2.1678685	5.7412622	1.9373437	2.0015327	1.6267803	1.6324701	0.263240479387641	low
GSM786573	6.66715397260274	0	2.3450805	5.1790267	2.2408847	3.1820956	5.9830499	2.4539511	2.1663043	3.050208	1.5664956	-0.24348694530863	low
GSM786574	3.5104495890411	0	1.97726695	2.88378197	1.51118173	1.9619616	5.41679768	2.33017248	2.30345446	1.50493272	1.49833561	0.456283630152791	low
GSM786575	2.76245424657534	0	3.5532996	2.2621855	1.3101879	1.6640144	7.1066933	3.0722988	2.3096877	1.3765425	3.0286355	1.06737739632535	high
GSM786576	0.958622465753425	1	2.008128	2.7648099	1.6046338	2.0660759	5.3719771	2.2055878	1.9321196	1.7311273	0.6729114	0.30423104379863	low
GSM786577	2.70034602739726	1	3.0154044	4.9766502	3.088461	3.7765615	7.2158212	3.5646533	2.951467	2.6529935	4.9670935	0.35650884728502	low
GSM786578	0.972124931506849	1	2.1745251	2.5258051	2.2916646	1.6584144	5.4773549	1.7938026	1.5866581	1.7844776	1.5509788	0.264678770400515	low
GSM786579	4.23414246575342	1	2.166285	3.7008544	1.7102459	2.3434568	5.7709845	2.6475721	2.7894553	1.8324432	1.9558266	0.405200181860062	low
GSM786580	3.79938657534247	0	2.1639039	2.555667	1.6805515	1.6724797	5.2705983	2.0090256	2.5861106	1.400461	1.5106281	0.521293380273916	high
GSM786581	5.90565698630137	0	2.14965693	2.96549334	2.64383245	2.11427881	5.02194115	2.9076427	2.24769905	1.72911894	1.47858812	0.263997685885246	low
GSM786582	0.469860164383562	1	3.5889336	4.3043033	4.2408383	3.1949174	7.5282098	2.6029893	2.0198162	2.5032893	6.4218002	0.305952754725746	low
GSM786583	5.3061797260274	0	2.6545969	3.9013273	1.7518701	2.3066889	7.4711855	2.6014907	2.9373967	1.95083	4.1697608	0.763301494665922	high
