# Supplementary material for: Identification of Immune-Related Genes Associated With Bladder Cancer Based on Immunological Characteristics and Their Correlation With the Prognosis
Source: Front Genet. 2021 Nov 26;12:763590. doi: 10.3389/fgene.2021.763590 (PMC8664377; doi:10.3389/fgene.2021.763590)
Supplement: Supplementary file 1 [file DataSheet1.ZIP › supplement data/Supplement data 3.txt]

id	TMB	group
TCGA-FD-A43S	0.026315789	low
TCGA-4Z-AA7N	0.026315789	low
TCGA-DK-A3WY	0.026315789	low
TCGA-FD-A3B8	0.078947368	low
TCGA-XF-AAME	0.105263158	low
TCGA-XF-AAN4	0.105263158	low
TCGA-FD-A5BS	0.131578947	low
TCGA-XF-A9SL	0.236842105	low
TCGA-DK-A1AF	0.263157895	low
TCGA-ZF-AA5P	0.421052632	low
TCGA-CF-A3MF	0.421052632	low
TCGA-CF-A9FM	0.5	low
TCGA-CF-A47T	0.5	low
TCGA-XF-AAMW	0.552631579	low
TCGA-CF-A47S	0.578947368	low
TCGA-SY-A9G0	0.578947368	low
TCGA-CF-A47W	0.578947368	low
TCGA-E7-A8O7	0.578947368	low
TCGA-DK-A6B0	0.605263158	low
TCGA-XF-AAMJ	0.631578947	low
TCGA-FD-A43U	0.684210526	low
TCGA-BT-A20W	0.684210526	low
TCGA-XF-A9SH	0.763157895	low
TCGA-DK-A3WX	0.789473684	low
TCGA-XF-A9T4	0.789473684	low
TCGA-BT-A0S7	0.789473684	low
TCGA-CF-A9FH	0.815789474	low
TCGA-CF-A3MH	0.815789474	low
TCGA-XF-A9SU	0.815789474	low
TCGA-E7-A6MF	0.868421053	low
TCGA-XF-A9SW	0.894736842	low
TCGA-CF-A7I0	0.894736842	low
TCGA-E7-A4XJ	0.894736842	low
TCGA-FD-A5BY	1.026315789	low
TCGA-ZF-A9RE	1.052631579	low
TCGA-E7-A678	1.052631579	low
TCGA-CF-A5U8	1.078947368	low
TCGA-FD-A3B7	1.078947368	low
TCGA-FJ-A871	1.105263158	low
TCGA-ZF-AA5N	1.131578947	low
TCGA-CF-A3MI	1.131578947	low
TCGA-CF-A8HX	1.131578947	low
TCGA-ZF-AA4R	1.157894737	low
TCGA-FD-A43Y	1.157894737	low
TCGA-ZF-AA5H	1.157894737	low
TCGA-GC-A3OO	1.184210526	low
TCGA-ZF-AA4U	1.210526316	low
TCGA-XF-A9SV	1.210526316	low
TCGA-XF-AAMH	1.236842105	low
TCGA-K4-A3WV	1.236842105	low
TCGA-GU-A763	1.263157895	low
TCGA-BT-A42B	1.289473684	low
TCGA-CF-A47Y	1.315789474	low
TCGA-4Z-AA7S	1.315789474	low
TCGA-FD-A3SQ	1.315789474	low
TCGA-CF-A9FL	1.315789474	low
TCGA-UY-A9PA	1.315789474	low
TCGA-K4-A83P	1.315789474	low
TCGA-DK-A3IV	1.315789474	low
TCGA-GU-A764	1.342105263	low
TCGA-CF-A5UA	1.342105263	low
TCGA-FD-A62S	1.342105263	low
TCGA-G2-A2EK	1.368421053	low
TCGA-E7-A7PW	1.394736842	low
TCGA-FD-A62N	1.394736842	low
TCGA-2F-A9KQ	1.421052632	low
TCGA-DK-AA6M	1.421052632	low
TCGA-XF-A8HI	1.421052632	low
TCGA-FD-A5BT	1.421052632	low
TCGA-BT-A2LD	1.421052632	low
TCGA-DK-AA6T	1.447368421	low
TCGA-YC-A8S6	1.473684211	low
TCGA-GV-A3JW	1.473684211	low
TCGA-E7-A97Q	1.473684211	low
TCGA-BL-A13J	1.473684211	low
TCGA-FJ-A3Z9	1.473684211	low
TCGA-BT-A20X	1.5	low
TCGA-PQ-A6FN	1.5	low
TCGA-XF-A9T2	1.526315789	low
TCGA-XF-A8HB	1.526315789	low
TCGA-C4-A0F7	1.526315789	low
TCGA-FD-A5BU	1.552631579	low
TCGA-FD-A5BR	1.552631579	low
TCGA-CU-A0YO	1.552631579	low
TCGA-ZF-A9RM	1.552631579	low
TCGA-CF-A47V	1.552631579	low
TCGA-ZF-AA52	1.605263158	low
TCGA-DK-A2I2	1.605263158	low
TCGA-DK-A2HX	1.605263158	low
TCGA-LT-A8JT	1.631578947	low
TCGA-FD-A3B4	1.657894737	low
TCGA-GC-A3RD	1.657894737	low
TCGA-C4-A0F0	1.684210526	low
TCGA-E7-A519	1.684210526	low
TCGA-XF-AAMF	1.684210526	low
TCGA-XF-AAN1	1.710526316	low
TCGA-ZF-AA4T	1.710526316	low
TCGA-DK-A3IM	1.710526316	low
TCGA-BT-A20U	1.710526316	low
TCGA-HQ-A5ND	1.763157895	low
TCGA-ZF-A9R3	1.763157895	low
TCGA-UY-A8OD	1.763157895	low
TCGA-4Z-AA83	1.789473684	low
TCGA-CF-A8HY	1.789473684	low
TCGA-FD-A6TK	1.789473684	low
TCGA-XF-A8HH	1.789473684	low
TCGA-FD-A3SP	1.815789474	low
TCGA-GV-A3QG	1.842105263	low
TCGA-XF-AAMR	1.842105263	low
TCGA-DK-A1AA	1.842105263	low
TCGA-GD-A3OQ	1.868421053	low
TCGA-BT-A20O	1.868421053	low
TCGA-4Z-AA82	1.868421053	low
TCGA-FD-A3B3	1.921052632	low
TCGA-BT-A20V	1.947368421	low
TCGA-K4-A4AB	1.947368421	low
TCGA-BL-A13I	1.947368421	low
TCGA-K4-A3WU	2	low
TCGA-CU-A3QU	2	low
TCGA-ZF-A9R1	2	low
TCGA-ZF-AA56	2	low
TCGA-UY-A8OC	2.026315789	low
TCGA-HQ-A2OF	2.052631579	low
TCGA-CU-A72E	2.052631579	low
TCGA-GD-A3OS	2.052631579	low
TCGA-H4-A2HO	2.078947368	low
TCGA-XF-AAMT	2.105263158	low
TCGA-BT-A20P	2.105263158	low
TCGA-BT-A20Q	2.131578947	low
TCGA-G2-A3IB	2.131578947	low
TCGA-XF-A9SX	2.131578947	low
TCGA-2F-A9KW	2.131578947	low
TCGA-DK-AA6X	2.131578947	low
TCGA-GU-A762	2.157894737	low
TCGA-GV-A3JV	2.184210526	low
TCGA-E7-A3X6	2.236842105	low
TCGA-G2-AA3D	2.236842105	low
TCGA-FD-A5BZ	2.263157895	low
TCGA-FD-A5C1	2.263157895	low
TCGA-GV-A40E	2.263157895	low
TCGA-DK-A6AV	2.263157895	low
TCGA-BL-A0C8	2.263157895	low
TCGA-ZF-A9R5	2.289473684	low
TCGA-FD-A5BV	2.315789474	low
TCGA-GD-A3OP	2.342105263	low
TCGA-E7-A8O8	2.368421053	low
TCGA-XF-AAMY	2.368421053	low
TCGA-BT-A42F	2.421052632	low
TCGA-4Z-AA89	2.421052632	low
TCGA-GC-A3BM	2.421052632	low
TCGA-FD-A6TF	2.473684211	low
TCGA-LC-A66R	2.5	low
TCGA-K4-A4AC	2.5	low
TCGA-FD-A3N6	2.526315789	low
TCGA-DK-A3X2	2.552631579	low
TCGA-K4-A5RI	2.578947368	low
TCGA-DK-A6B5	2.578947368	low
TCGA-CF-A9FF	2.578947368	low
TCGA-DK-A1AG	2.578947368	low
TCGA-DK-A1AE	2.605263158	low
TCGA-FD-A5C0	2.605263158	low
TCGA-GV-A3QF	2.605263158	low
TCGA-ZF-AA53	2.631578947	low
TCGA-FD-A6TI	2.631578947	low
TCGA-XF-A8HC	2.631578947	low
TCGA-CF-A3MG	2.631578947	low
TCGA-E7-A6ME	2.631578947	low
TCGA-DK-AA6P	2.631578947	low
TCGA-DK-AA6Q	2.657894737	low
TCGA-FD-A6TD	2.657894737	low
TCGA-DK-AA74	2.684210526	low
TCGA-E7-A3Y1	2.684210526	low
TCGA-DK-A6B1	2.684210526	low
TCGA-XF-AAN3	2.710526316	low
TCGA-FT-A3EE	2.710526316	low
TCGA-YC-A9TC	2.710526316	low
TCGA-UY-A78M	2.736842105	low
TCGA-FT-A61P	2.736842105	low
TCGA-DK-A3IQ	2.763157895	low
TCGA-2F-A9KP	2.763157895	low
TCGA-FD-A3SR	2.815789474	low
TCGA-G2-AA3F	2.868421053	low
TCGA-XF-A8HF	2.868421053	low
TCGA-HQ-A2OE	2.921052632	low
TCGA-ZF-A9R2	2.947368421	low
TCGA-GV-A3QK	2.973684211	low
TCGA-GC-A3RB	2.973684211	low
TCGA-YF-AA3M	2.973684211	low
TCGA-GV-A40G	3.026315789	low
TCGA-XF-A9SK	3.052631579	low
TCGA-CU-A0YR	3.052631579	low
TCGA-FD-A3B5	3.052631579	low
TCGA-FD-A43N	3.078947368	low
TCGA-CF-A1HR	3.078947368	low
TCGA-GU-A42R	3.105263158	low
TCGA-KQ-A41Q	3.105263158	low
TCGA-XF-AAN7	3.131578947	low
TCGA-ZF-AA4N	3.157894737	low
TCGA-XF-A9SM	3.184210526	low
TCGA-XF-A9SI	3.184210526	low
TCGA-CF-A27C	3.210526316	low
TCGA-CU-A0YN	3.210526316	low
TCGA-GD-A76B	3.210526316	low
TCGA-ZF-A9RD	3.236842105	low
TCGA-GC-A3WC	3.263157895	low
TCGA-XF-AAMZ	3.315789474	low
TCGA-FD-A6TH	3.342105263	low
TCGA-CF-A1HS	3.342105263	low
TCGA-G2-A2EC	3.368421053	low
TCGA-PQ-A6FI	3.368421053	low
TCGA-FD-A6TB	3.421052632	low
TCGA-BL-A5ZZ	3.421052632	low
TCGA-C4-A0F1	3.447368421	low
TCGA-5N-A9KI	3.473684211	low
TCGA-4Z-AA7Q	3.5	low
TCGA-GU-AATQ	3.5	low
TCGA-GV-A3QH	3.526315789	low
TCGA-FD-A3NA	3.526315789	low
TCGA-4Z-AA86	3.526315789	low
TCGA-ZF-AA58	3.552631579	low
TCGA-GU-A42Q	3.552631579	low
TCGA-UY-A78O	3.578947368	low
TCGA-BT-A42E	3.578947368	low
TCGA-GU-A766	3.605263158	low
TCGA-KQ-A41S	3.605263158	low
TCGA-R3-A69X	3.605263158	low
TCGA-XF-A9SG	3.657894737	low
TCGA-GC-A6I3	3.657894737	low
TCGA-K4-A5RH	3.657894737	low
TCGA-DK-A6B2	3.684210526	low
TCGA-GC-A3I6	3.736842105	low
TCGA-ZF-AA54	3.736842105	low
TCGA-ZF-A9RN	3.763157895	low
TCGA-FD-A62O	3.763157895	low
TCGA-4Z-AA7O	3.763157895	low
TCGA-UY-A78L	3.842105263	low
TCGA-XF-A9SJ	3.842105263	low
TCGA-GU-A42P	3.894736842	low
TCGA-DK-A1AB	3.894736842	low
TCGA-XF-A9SZ	3.894736842	low
TCGA-ZF-A9R9	3.921052632	low
TCGA-ZF-A9RG	3.973684211	low
TCGA-C4-A0EZ	3.973684211	low
TCGA-E7-A5KE	4.078947368	low
TCGA-ZF-A9R0	4.131578947	low
TCGA-UY-A9PE	4.131578947	low
TCGA-DK-A3IK	4.131578947	low
TCGA-2F-A9KR	4.131578947	low
TCGA-DK-A3IL	4.157894737	low
TCGA-XF-AAMQ	4.157894737	low
TCGA-BL-A3JM	4.157894737	low
TCGA-FD-A3SM	4.236842105	low
TCGA-BT-A20N	4.236842105	low
TCGA-GC-A6I1	4.289473684	low
TCGA-DK-A3IU	4.315789474	low
TCGA-E7-A5KF	4.315789474	low
TCGA-5N-A9KM	4.342105263	low
TCGA-4Z-AA81	4.368421053	low
TCGA-E7-A97P	4.394736842	low
TCGA-BT-A2LA	4.394736842	low
TCGA-C4-A0F6	4.394736842	low
TCGA-UY-A78P	4.526315789	low
TCGA-FD-A3SJ	4.578947368	low
TCGA-CU-A5W6	4.605263158	low
TCGA-E5-A2PC	4.605263158	low
TCGA-G2-A2EL	4.631578947	high
TCGA-BT-A20R	4.631578947	high
TCGA-FD-A3SL	4.657894737	high
TCGA-GC-A3YS	4.657894737	high
TCGA-DK-A1A7	4.657894737	high
TCGA-E7-A541	4.657894737	high
TCGA-CU-A3KJ	4.710526316	high
TCGA-DK-A2I1	4.736842105	high
TCGA-E7-A677	4.815789474	high
TCGA-S5-AA26	4.815789474	high
TCGA-K4-A3WS	4.842105263	high
TCGA-BT-A3PK	4.842105263	high
TCGA-K4-AAQO	4.868421053	high
TCGA-FJ-A3ZF	4.868421053	high
TCGA-XF-A9SP	4.894736842	high
TCGA-FD-A6TE	4.921052632	high
TCGA-GV-A3JX	4.947368421	high
TCGA-CU-A3YL	5	high
TCGA-DK-AA6W	5	high
TCGA-G2-AA3C	5	high
TCGA-ZF-A9RF	5	high
TCGA-DK-A1AD	5	high
TCGA-DK-AA76	5.052631579	high
TCGA-KQ-A41O	5.105263158	high
TCGA-4Z-AA87	5.157894737	high
TCGA-G2-A2EF	5.263157895	high
TCGA-BT-A20T	5.315789474	high
TCGA-FD-A6TG	5.315789474	high
TCGA-DK-A1A5	5.368421053	high
TCGA-E7-A7DU	5.394736842	high
TCGA-GD-A2C5	5.394736842	high
TCGA-DK-A1A6	5.394736842	high
TCGA-UY-A78N	5.394736842	high
TCGA-FD-A3B6	5.421052632	high
TCGA-FD-A6TA	5.473684211	high
TCGA-ZF-A9R4	5.473684211	high
TCGA-KQ-A41N	5.5	high
TCGA-DK-A2I6	5.5	high
TCGA-XF-A8HG	5.605263158	high
TCGA-BT-A42C	5.657894737	high
TCGA-XF-A9SY	5.710526316	high
TCGA-FD-A62P	5.736842105	high
TCGA-GU-A767	5.789473684	high
TCGA-GD-A6C6	5.789473684	high
TCGA-E7-A7DV	5.789473684	high
TCGA-HQ-A5NE	5.947368421	high
TCGA-UY-A9PD	5.947368421	high
TCGA-GU-AATP	6.052631579	high
TCGA-GU-AATO	6.052631579	high
TCGA-4Z-AA7Y	6.052631579	high
TCGA-YF-AA3L	6.078947368	high
TCGA-ZF-A9RL	6.131578947	high
TCGA-E7-A4IJ	6.157894737	high
TCGA-KQ-A41P	6.263157895	high
TCGA-XF-AAN5	6.473684211	high
TCGA-FJ-A3Z7	6.473684211	high
TCGA-CF-A47X	6.473684211	high
TCGA-FD-A3N5	6.5	high
TCGA-GV-A6ZA	6.5	high
TCGA-K4-A6MB	6.526315789	high
TCGA-XF-A9T6	6.578947368	high
TCGA-FD-A43X	6.657894737	high
TCGA-4Z-AA80	6.815789474	high
TCGA-DK-A3IS	6.815789474	high
TCGA-UY-A8OB	6.842105263	high
TCGA-XF-AAMX	6.921052632	high
TCGA-DK-AA6R	6.921052632	high
TCGA-FD-A43P	7	high
TCGA-G2-A2EJ	7	high
TCGA-GC-A3RC	7	high
TCGA-FD-A3SO	7	high
TCGA-K4-A5RJ	7.078947368	high
TCGA-UY-A9PH	7.157894737	high
TCGA-XF-A8HE	7.289473684	high
TCGA-G2-A3IE	7.289473684	high
TCGA-DK-A3IN	7.368421053	high
TCGA-2F-A9KT	7.447368421	high
TCGA-DK-AA77	7.447368421	high
TCGA-FD-A5BX	7.447368421	high
TCGA-4Z-AA7R	7.657894737	high
TCGA-XF-A9T3	7.789473684	high
TCGA-FD-A3SS	7.842105263	high
TCGA-FD-A3SN	7.868421053	high
TCGA-K4-A6FZ	8.026315789	high
TCGA-LT-A5Z6	8.026315789	high
TCGA-E5-A4TZ	8.052631579	high
TCGA-DK-AA6L	8.157894737	high
TCGA-DK-AA6U	8.263157895	high
TCGA-XF-AAN0	8.368421053	high
TCGA-E7-A85H	8.368421053	high
TCGA-BT-A20J	8.710526316	high
TCGA-H4-A2HQ	8.736842105	high
TCGA-FJ-A3ZE	8.842105263	high
TCGA-DK-A3IT	8.921052632	high
TCGA-UY-A9PF	8.947368421	high
TCGA-4Z-AA84	9.078947368	high
TCGA-GV-A3QI	9.131578947	high
TCGA-DK-AA75	9.289473684	high
TCGA-GV-A3JZ	9.342105263	high
TCGA-XF-AAML	9.394736842	high
TCGA-XF-A8HD	9.394736842	high
TCGA-E7-A6MD	9.447368421	high
TCGA-XF-AAN2	9.473684211	high
TCGA-UY-A9PB	9.578947368	high
TCGA-G2-A2ES	9.631578947	high
TCGA-4Z-AA7W	9.815789474	high
TCGA-2F-A9KO	10.15789474	high
TCGA-BT-A3PJ	10.26315789	high
TCGA-ZF-AA4W	10.26315789	high
TCGA-UY-A78K	10.34210526	high
TCGA-BT-A3PH	10.34210526	high
TCGA-4Z-AA7M	10.89473684	high
TCGA-E5-A4U1	10.89473684	high
TCGA-ZF-AA4X	10.94736842	high
TCGA-XF-A9ST	11.21052632	high
TCGA-DK-AA6S	11.28947368	high
TCGA-BT-A2LB	12.07894737	high
TCGA-DK-A2I4	12.28947368	high
TCGA-GC-A4ZW	12.39473684	high
TCGA-DK-A1A3	12.94736842	high
TCGA-G2-AA3B	13.18421053	high
TCGA-ZF-AA4V	13.18421053	high
TCGA-ZF-AA51	13.21052632	high
TCGA-XF-A9T8	13.21052632	high
TCGA-BT-A0YX	13.28947368	high
TCGA-XF-A9T5	13.47368421	high
TCGA-DK-AA71	13.5	high
TCGA-S5-A6DX	13.78947368	high
TCGA-ZF-A9R7	14.34210526	high
TCGA-G2-A3VY	14.44736842	high
TCGA-KQ-A41R	14.5	high
TCGA-ZF-A9RC	15.18421053	high
TCGA-XF-A9T0	16.18421053	high
TCGA-DK-A3X1	17	high
TCGA-G2-A2EO	17.63157895	high
TCGA-E7-A7XN	17.84210526	high
TCGA-DK-A6B6	18.26315789	high
TCGA-K4-A54R	19.18421053	high
TCGA-XF-AAMG	19.28947368	high
TCGA-FD-A6TC	19.60526316	high
TCGA-SY-A9G5	20.21052632	high
TCGA-MV-A51V	22.71052632	high
TCGA-DK-A3WW	24.47368421	high
TCGA-DK-A1AC	29.31578947	high
TCGA-YC-A89H	31.39473684	high
TCGA-DK-A6AW	88.18421053	high
