# Supplementary material for: Identification of Immune-Related Genes Associated With Bladder Cancer Based on Immunological Characteristics and Their Correlation With the Prognosis
Source: Front Genet. 2021 Nov 26;12:763590. doi: 10.3389/fgene.2021.763590 (PMC8664377; doi:10.3389/fgene.2021.763590)
Supplement: Supplementary file 1 [file DataSheet1.ZIP › supplement data/Supplement data 4.txt]

id	futime	fustat	NRP2	CD3D	TGFB3	CIITA	GNLY	LCK	PDGFRB	VIM	PDCD1	RBP1	PDGFRA	ZAP70	TNC
TCGA-ZF-A9R7	1.821917808	0	1.168086	5.4417007	1.8657117	4.5589257	4.9457944	3.8851683	2.5404451	4.7897197	3.7943024	1.990754	1.5191262	3.9589647	1.5406306
TCGA-FD-A3SO	0.460273973	1	3.1579406	2.4444233	2.5381675	3.3644454	2.0501801	2.0483225	4.5538888	5.7406019	1.4897415	1.5355107	2.4712666	1.2800397	3.8998141
TCGA-E7-A97P	1.197260274	1	2.9505397	5.0001772	3.3112327	2.639737	5.1120486	3.6923995	4.0861462	5.7829238	2.4429091	5.5242093	2.2165689	2.6489412	5.9164453
TCGA-GU-A767	0.394520548	1	2.1637698	1.3696874	2.2658504	1.0918415	1.2824485	1.704544	3.6669334	5.8434677	0.9736239	3.124805	2.0658907	1.204717	1.7845561
TCGA-4Z-AA81	3.479452055	1	2.5473848	3.7852552	1.9855934	3.5074393	3.2796092	2.5800131	2.2064806	3.9671571	1.9663506	1.2001679	1.265019	1.8894019	3.2865962
TCGA-E7-A85H	1.079452055	0	1.6174429	2.9221882	2.1116714	1.6378342	1.3677093	2.0695674	3.365849	5.0041177	1.947861	1.889116	1.6033477	1.4744692	2.2624503
TCGA-G2-AA3C	0.578082192	1	2.1874369	2.237735	3.7764082	1.5849072	2.348321	1.6167826	3.8451689	8.3457159	1.5304551	1.565717	2.6478286	1.1145192	5.1040255
TCGA-E7-A8O8	0.035616438	0	1.2744756	2.182881	0.9417336	1.2837702	1.127859	1.6728794	2.8532323	4.400892	1.1232954	1.9219557	1.588081	0.9911352	1.5427336
TCGA-XF-A9SM	2.871232877	0	2.574024	5.391496	3.5871832	4.0042124	4.4469572	4.1214533	4.6486202	6.3278862	3.4703024	4.4707778	2.0832635	3.1046044	4.2006656
TCGA-DK-A3IN	0.684931507	1	2.5154219	2.9389503	3.6284259	1.8648329	1.1432685	2.5175354	4.9582499	7.301137	1.9662876	3.4509044	3.6601185	1.5797724	5.9810125
TCGA-2F-A9KR	8.624657534	0	1.5797011	1.9231848	1.9964485	1.7499678	2.7178083	1.9514274	2.2385858	3.9350138	1.3169662	2.5641931	1.6837516	1.3493197	2.3385956
TCGA-E5-A4U1	3.235616438	0	0.9766675	1.8433171	1.0083892	1.2317993	1.3957895	2.0323233	1.7917666	3.5466391	0.9195242	2.0103084	1.2779771	1.8693847	1.4575331
TCGA-E7-A3Y1	0.446575342	0	1.1211609	2.1143719	1.9104888	1.2515079	1.6541308	1.5403982	2.5981202	4.8141669	0.9764361	1.5627571	1.3839662	1.3271906	1.7017741
TCGA-FD-A6TC	0.512328767	0	2.5261347	1.4551771	3.382394	1.1309632	0.9532413	1.5827296	4.7588302	6.3190054	1.0208006	3.0042754	2.6525321	0.9650482	3.970882
TCGA-FD-A5BV	0.446575342	1	1.3835861	1.7307587	1.931386	0.9422362	1.3249029	1.1390867	3.251975	5.1962118	0.9550932	2.3905468	2.4917425	0.9513917	1.9054801
TCGA-DK-A2I4	10.50684932	0	3.3054329	5.0035591	2.5784743	3.5336839	4.7734407	4.3826868	4.7282229	6.6907776	3.4243379	2.8395516	2.9971364	3.0937575	3.5737511
TCGA-UY-A78M	1.890410959	1	1.8473242	1.6644114	2.3409368	0.9299228	0.8503847	1.7770826	3.9386238	5.4814772	0.9088092	2.322119	2.0156397	0.9641402	3.0738615
TCGA-4Z-AA7R	1.430136986	1	1.9041893	1.0811622	2.0164877	0.8807687	0.8005744	1.5258333	3.6213364	5.0481741	0.9246436	4.9486808	1.7468483	1.1041717	2.1996183
TCGA-HQ-A5NE	1.01369863	1	2.9711431	2.0673067	2.9233152	1.2171935	1.341864	1.7692408	4.5592387	5.4594195	1.2001814	2.4662033	2.6438733	1.0802639	6.1379607
TCGA-XF-AAMT	0.246575342	1	2.9969643	2.0589182	4.1456379	1.6355151	2.8569921	2.3644576	5.5048733	6.9653624	1.0532339	5.2217123	3.167702	1.550578	4.0519356
TCGA-XF-A9SU	0.498630137	1	2.4610096	3.3258208	3.5809771	1.4744765	1.2565631	2.3193252	4.1113986	6.157928	1.6169634	2.8483357	2.2616291	1.6354438	4.4726813
TCGA-CF-A47S	0.912328767	0	0.804104	4.0928538	1.0310772	1.6319976	1.2582085	1.8010742	1.603628	3.6175546	1.2422328	1.3622827	1.3873819	1.123858	1.0657483
TCGA-FD-A6TK	0.904109589	0	3.8339636	4.0726573	3.5216053	2.2123465	2.8651908	3.0065104	5.2666033	6.5913851	2.4715773	2.7499287	2.6752112	2.1620704	5.6499629
TCGA-E7-A5KF	0.054794521	0	0.8302455	1.1450508	0.9868384	1.7602847	0.7513809	1.9199095	0.9194735	2.9344295	0.8815039	1.1023728	0.8105167	0.8490746	0.8437546
TCGA-UY-A78L	3.087671233	0	2.0381362	1.6518635	2.184751	2.3319414	0.8755784	1.1260526	3.9038675	5.4468229	1.0170575	1.5143664	2.1613216	0.9849563	5.4026161
TCGA-S5-A6DX	0.153424658	1	2.1062284	5.0549438	2.159072	2.2875782	3.8438294	3.0198362	3.580203	5.9275291	3.0077228	3.2369574	1.6794176	2.5936602	2.2875272
TCGA-XF-A8HI	1.490410959	1	1.4175986	2.2812338	1.7307301	1.2752026	1.3332831	1.8324379	2.7413578	4.6527245	1.3547727	1.5682733	2.2182303	1.3580529	1.7608441
TCGA-XF-A9T5	5.553424658	0	1.8976031	4.707428	2.4251557	4.214948	3.1121621	3.2247674	3.6780296	6.0158781	3.3211353	1.7565779	1.4465129	2.5521062	2.7173734
TCGA-XF-A9SX	1.969863014	1	2.8274208	4.8074646	3.2156337	2.5706849	3.2942041	3.4925134	4.2132712	7.0209272	2.5008904	3.4067939	2.983342	2.5165025	2.1806962
TCGA-G2-A2EK	1.328767123	0	1.6689921	2.9788264	2.4967763	2.0837776	0.9252814	2.8538772	3.1186494	4.8854531	1.1789184	2.0710733	1.6242845	1.5741402	2.295964
TCGA-ZF-A9RE	0.290410959	1	1.1647098	1.2926869	1.3590229	2.4508269	1.2199402	1.2605588	1.9394969	3.1140042	0.9934899	1.8827331	1.5292367	0.942033	2.5583237
TCGA-E7-A7DV	0.101369863	0	3.7680667	2.7089307	2.9983874	1.9371205	2.5563441	1.6687695	3.2270129	6.2214499	1.7671475	3.0271898	3.67732	1.3906907	5.3566755
TCGA-HQ-A2OF	5.334246575	0	1.4750424	0.9746127	1.0304873	1.0212604	0.8421554	1.241322	2.6483833	3.8353397	0.9336507	2.147527	2.0086523	0.8510967	1.6596144
TCGA-XF-AAN1	2.578082192	1	1.4202664	2.5679264	1.4455713	1.465702	1.1389394	1.125617	2.6486196	4.5953297	1.0677762	1.7045996	1.1948467	1.1095869	1.3264986
TCGA-DK-AA6P	1.252054795	0	1.1255349	1.2339911	1.2282927	1.1952465	1.1242792	2.4860485	2.4289602	3.9655904	0.8911681	1.8189551	2.2826246	1.003985	1.1309233
TCGA-CF-A47Y	1.021917808	0	0.8473501	1.5174133	1.3852103	0.9972943	0.938337	1.2182521	1.979188	4.1110996	1.010955	1.3577835	1.1020644	1.1762323	1.1146196
TCGA-CF-A3MI	1.01369863	0	1.1692032	1.8547388	1.7022569	1.0603696	0.965982	1.2148807	2.6987015	5.0222314	1.009441	1.5756344	1.1954392	0.8816851	1.9494306
TCGA-G2-A2EL	2.243835616	1	1.3475588	1.4756271	2.7716464	0.8622612	1.9528109	3.5921577	2.9356889	3.8543711	0.9039381	3.7956152	0.7390459	0.8711716	1.1810888
TCGA-XF-AAMZ	3.693150685	1	1.3613106	3.4099925	1.6641265	1.5580727	1.3493052	2.7839027	2.4761467	4.8247261	1.7955914	1.9557412	1.9138823	1.8346534	2.0502393
TCGA-DK-AA6L	3.18630137	1	2.4399801	3.1069979	2.057577	2.7620823	2.4739084	2.1192558	2.4961883	5.2118761	1.6514709	1.4390056	1.7382384	1.434889	3.0747299
TCGA-XF-A9T4	1.356164384	1	3.8131293	2.376327	3.6518143	1.7477889	1.7320101	1.6662264	4.0083137	7.8864866	1.7348921	5.1965982	2.7427119	1.2122191	6.4683298
TCGA-K4-A6MB	1.284931507	0	2.1261054	1.4457297	2.2767571	1.1460391	1.0073906	1.7199268	3.8329939	5.5398138	1.1204661	2.6849993	2.5974079	1.1351552	3.1637888
TCGA-UY-A8OB	5.778082192	0	1.5577234	3.1009281	1.080161	3.2503585	4.4349169	1.7384839	2.3757693	4.1025993	1.6384066	1.107715	1.1057999	1.0984274	3.0258423
TCGA-DK-A1A5	0.178082192	1	2.7829424	2.3256812	3.2174097	2.0564103	0.8784271	1.6682435	4.9000014	6.0933317	1.391413	2.7184384	2.3728553	1.1096412	4.9177342
TCGA-2F-A9KQ	7.635616438	0	1.7201419	2.4844392	1.495997	0.9409373	0.8445315	1.2013757	3.1235245	4.9431134	0.8965661	1.5231792	1.8790345	0.9063703	2.7763944
TCGA-SY-A9G0	1.035616438	0	3.8975513	2.512886	4.5899262	2.0351509	1.2627276	2.2189539	5.1790072	6.6963538	1.4904702	3.0424293	3.0242282	1.740484	4.3004453
TCGA-GV-A40G	1.17260274	0	1.6883193	1.0480181	1.3002772	2.6530494	1.3199234	1.2325837	2.6816476	4.9012502	0.8672746	1.3251729	0.8395457	0.9313667	1.618033
TCGA-FD-A5BX	0.473972603	1	4.2683597	2.3962561	4.1918759	1.4550757	2.2534412	1.706785	6.5273705	8.5777411	1.5623881	2.1476823	1.6635575	1.1082394	5.644045
TCGA-BL-A13J	0.221917808	1	2.496189	1.692668367	3.391427733	1.716579633	1.399322	1.782424367	4.351242267	5.089204033	1.269887233	2.3795736	3.198237733	1.2616032	2.532585333
TCGA-ZF-AA54	1.616438356	1	3.6621676	3.1824773	3.8776019	2.4552918	1.9720333	2.4828165	5.9853795	8.9410219	1.790406	2.9157764	2.599736	1.7700854	3.6477906
TCGA-GU-A766	1.315068493	0	2.3236289	5.0272261	2.7011431	3.5489354	6.8027545	3.4923531	4.4149552	6.738223	3.4217674	3.3501441	0.96331	2.9050386	3.8547697
TCGA-LT-A8JT	1.756164384	0	1.0268899	2.5522918	1.3475702	1.3636464	1.1495995	1.9817465	1.9957116	3.7986729	1.5702673	1.5570587	1.8367387	1.4249331	0.9739374
TCGA-FJ-A3Z9	1.054794521	1	0.8805056	2.1186793	1.1773292	0.9161083	1.0562671	1.2369275	1.7870311	2.887525	0.8736995	1.1840715	1.3791929	0.9042247	0.9143057
TCGA-DK-A1AC	10.90684932	0	2.4307912	3.5668303	1.3210526	1.8252206	1.7721316	2.9167637	3.1305722	5.2358686	2.2868861	2.1670194	2.0480881	1.7338148	1.9993369
TCGA-C4-A0F1	0.243835616	0	2.5336565	1.7088526	2.3587297	0.9707192	2.4999801	1.3252666	3.6832072	6.5644234	1.0140598	4.1520036	2.0194708	0.8932774	3.9245038
TCGA-G2-A2ES	2.750684932	1	3.4134073	3.0441747	2.2916722	1.816122	2.9087771	2.2224248	4.2250862	5.3830248	1.6625624	3.6275929	1.4248229	1.3410526	4.0974075
TCGA-XF-AAN4	2.254794521	1	4.0437823	3.7637771	4.5893761	2.2950349	2.1056455	3.0390369	4.5743214	7.013434	1.5780557	3.8401492	3.3179807	2.3958976	5.649717
TCGA-4Z-AA83	5.323287671	0	1.5987298	2.6954372	2.1055058	2.3799322	2.004008	1.7180973	3.5771838	5.2146877	1.3523064	1.924827	2.6009828	1.3795618	2.6683027
TCGA-4Z-AA7N	3.745205479	1	2.5055062	5.4136882	3.8055008	4.0485612	2.3800095	4.7362526	4.7980081	6.7004349	3.6204989	2.8651488	3.064723	3.9837614	3.5594197
TCGA-HQ-A2OE	3.216438356	0	1.1019304	2.4053094	1.8720034	1.2025522	1.0929802	1.8087052	1.7283011	3.5495169	1.1955092	1.9861559	1.3483952	1.0945907	1.5149872
TCGA-UY-A8OC	0	1	3.0840611	1.717736	4.9777076	1.1054686	1.0283617	1.3848166	5.7305608	6.8667181	0.9152491	4.5412753	1.9505958	1.0099436	5.9577112
TCGA-GV-A3JV	1.189041096	1	1.823966	4.0070837	1.2979731	2.3535453	1.725979	2.3064169	4.2405733	5.2445756	1.9404247	2.3239857	2.9402033	1.8117651	1.9630816
TCGA-XF-A9T8	1.145205479	1	2.3774783	4.0586615	3.2848851	2.8395898	4.5235563	2.9458791	4.2544074	6.0690539	2.9886627	4.986903	2.0189205	2.0080268	3.6724619
TCGA-KQ-A41S	0.095890411	0	2.1025789	1.8666548	3.3830999	2.0262755	1.2002771	1.7181935	4.9152587	5.9510245	1.298418	2.7728039	4.229044	1.2733611	4.1381102
TCGA-CU-A3YL	1.35890411	0	1.7281973	2.3237986	1.7966877	1.7872103	1.1119992	1.8526518	3.4899379	5.5452623	1.644231	2.5398884	1.8224312	1.7731655	1.8161225
TCGA-E7-A7XN	1.17260274	0	2.5163521	4.8277571	1.8979017	4.1951553	5.4047833	3.9839185	1.8882806	4.6727572	3.3582001	2.0777493	0.8033492	2.8684619	4.1183314
TCGA-DK-A2HX	0.150684932	0	3.2772259	2.2848613	4.4228136	1.5181624	1.0315303	1.681608	5.1939131	6.424198	1.1784577	2.9209375	3.5964604	1.0818293	4.6331111
TCGA-CF-A8HY	0.945205479	0	0.9431376	3.0850831	1.1248277	0.8113482	1.3012588	1.4065863	2.0344961	4.6580852	0.9617637	2.8612248	1.3863434	0.8592859	1.1034008
TCGA-4Z-AA7W	2.301369863	0	1.5086114	6.4492439	2.9862845	2.9741995	6.9591556	4.6855932	2.4912031	5.7608375	4.3673516	5.414709	1.6037365	3.8765939	2.4554855
TCGA-FD-A43U	1.243835616	0	2.7731273	4.6063089	3.5846335	2.4785748	3.1620973	3.5390559	4.4692364	7.7209467	2.5091539	2.8828637	2.0093794	2.7862047	3.0414984
TCGA-BL-A0C8	2.4	0	2.575926167	1.782047467	1.9151945	1.362797867	0.924545033	1.060527467	4.431144433	5.273493733	0.8836328	1.522417933	1.565021467	0.875219733	2.690379933
TCGA-BT-A0S7	0.547945205	1	1.7732713	1.9132287	2.9803944	0.9432474	0.8370284	1.9149072	3.7843102	5.8750144	1.0315495	1.887896	1.6918935	1.5195636	2.496538
TCGA-ZF-A9R3	2.6	1	1.2682553	2.5528634	1.5104961	2.1225739	1.097547	1.983034	2.7074587	4.0507368	1.2623587	1.90765	2.5002584	1.502167	1.2821999
TCGA-4Z-AA89	2.819178082	0	0.8951839	1.9740774	1.2100905	1.3539033	1.0352679	1.6015798	0.9728019	3.1294851	1.1731599	1.1448568	0.7503712	1.0709114	0.8448298
TCGA-GU-A42P	0.909589041	1	1.273483	1.1940104	1.6112912	0.8970714	0.7977913	1.2873848	2.6135824	4.3438153	0.9220603	2.3115998	1.117432	0.8915494	1.6950749
TCGA-FD-A3NA	3.665753425	0	1.9726469	2.9995462	2.5233286	2.7273079	3.2737995	2.4098835	3.7578714	5.107346	1.7133421	2.0059484	1.8542866	1.3005067	2.963765
TCGA-E7-A5KE	0.046575342	0	1.1563627	1.1868143	1.0223476	0.9314571	0.791558	1.1626745	2.0163287	3.7204082	0.8843269	1.2812405	0.8961471	0.9062322	1.348685
TCGA-ZF-AA4V	4.947945205	0	1.8524609	3.469613	2.1815927	2.6159086	3.4347373	2.4378268	3.5862254	5.8895009	1.8854976	3.7200809	1.7558043	1.7910269	4.4559591
TCGA-ZF-AA53	4.824657534	0	2.6106967	3.5812138	2.6234021	2.1559565	3.0896087	2.408593	3.9593767	6.8771608	2.2067724	4.6328079	2.2397476	1.706437	7.197245
TCGA-ZF-A9RM	3.98630137	0	0.8203198	1.0665758	0.8715378	1.3715845	0.9956721	1.9508377	1.1592253	2.690538	0.8702385	1.3978048	1.1471302	0.9281612	0.8019468
TCGA-BL-A13I	0.610958904	1	3.592609133	3.4293895	2.927294833	3.376513267	1.764909733	3.409927667	4.9614184	7.6193851	2.0248252	1.917148133	4.403138167	2.524271167	3.1762105
TCGA-CU-A72E	1.131506849	1	2.09001	1.8509444	2.4937287	1.2062359	1.598086	1.4083506	3.9425365	5.2395508	1.0318199	3.7341874	2.4547262	1.0611814	1.8773731
TCGA-CF-A47W	1.008219178	0	0.87129941	1.12806665	1.34681404	0.94968932	1.40262636	1.46187742	1.76588652	4.63828248	0.87922473	1.706396	1.17152883	0.98933374	0.86484683
TCGA-GC-A3I6	1.726027397	1	2.9578486	2.6778907	2.5852325	3.0079509	3.6475105	2.3403627	3.5697074	4.8613629	1.4307119	3.3800223	1.6226376	1.558967	3.9068201
TCGA-FD-A6TA	5.238356164	0	2.6475404	3.3322506	3.2030673	1.9736695	1.283666	2.808254	4.3816879	5.9660086	2.049023	3.4221679	2.820105	1.9682611	2.8679284
TCGA-CF-A47X	1.052054795	0	1.1012311	1.422276	0.9959627	1.3834668	0.7722648	1.8726677	2.4275368	3.7810737	0.9548732	1.2470536	1.3582924	1.0821356	1.1173383
TCGA-ZF-AA51	4.695890411	0	1.9134081	4.0387735	1.6504485	1.9939359	1.9750208	2.8218117	3.6720679	5.5019766	2.1421699	2.5525717	2.7061242	1.9945106	2.5256464
TCGA-FD-A62O	0.591780822	1	1.5832513	1.5035772	1.5376443	0.9244368	0.8671635	1.1580037	3.2958577	4.5023469	0.942609	1.8285634	2.0939602	0.9978014	2.1904422
TCGA-BL-A3JM	0.561643836	1	3.5549675	2.1228638	3.0885526	1.3194964	1.4324397	2.0176775	4.425252	5.2492538	2.2834209	7.3296836	1.3701167	1.1589838	2.2624424
TCGA-FJ-A3ZF	1.435616438	0	1.0662225	1.1823746	0.8983887	1.1901222	0.9417168	1.1804457	2.3330032	3.840579	0.9078194	1.69083	1.4009076	1.0178176	1.0879571
TCGA-CU-A0YO	0.408219178	1	2.2021733	3.3367412	2.366067	1.9152042	1.6812794	2.4683408	3.2690858	5.3529913	1.4974961	2.4417421	2.3917758	1.4073199	2.7234939
TCGA-CF-A5UA	1	0	1.2523687	1.8040021	1.0827093	0.9692948	0.9633897	2.3847485	1.7763289	4.865064	0.9474796	2.4285849	1.6460724	1.0633112	1.0602728
TCGA-K4-AAQO	0.983561644	0	3.3520691	3.0014588	3.6350275	1.7921005	1.2089719	2.349146	4.0423838	6.3260116	1.557641	3.3097009	2.6765346	1.7198296	2.9376893
TCGA-FD-A3SM	1.498630137	1	2.6602538	1.4872771	3.0573567	1.0610331	0.7860948	1.3292467	4.8004954	5.9670814	1.0031787	2.5002336	2.8474386	0.90577	3.6051489
TCGA-BL-A5ZZ	1.032876712	0	4.4283832	2.74741	4.3391641	1.6384653	3.0900223	2.3429065	5.3691846	8.2350114	1.5487172	4.7173685	4.0189436	2.006884	5.7358855
TCGA-FD-A62N	0.224657534	0	2.9699131	6.1480841	4.4442846	3.4811857	3.922256	4.8808648	4.5320998	6.9619852	4.4068304	2.157449	2.7035654	3.7089214	3.972444
TCGA-BT-A20J	1.58630137	1	3.7198375	3.6793827	3.6927769	2.682892	2.7638689	2.8010759	2.7520486	5.9016594	2.2828254	2.9887173	2.6129583	2.0518165	2.5009375
TCGA-FT-A61P	0.923287671	0	4.2180807	2.81332	3.2506753	3.5233268	2.642329	2.4719546	4.7600544	6.1472303	2.1603117	2.3045991	2.5062496	1.6311595	3.1475542
TCGA-DK-AA77	1.693150685	0	1.3631344	2.919734	1.2868573	2.6497118	1.3143762	2.1566008	2.1909767	4.5449149	2.2120614	1.4647744	1.1467454	1.4360491	1.4622442
TCGA-ZF-AA5N	0.460273973	1	0.9213887	1.5847337	0.9383072	1.1560747	1.1991985	1.0189869	1.7916025	3.1548741	1.0155413	1.307996	1.5380251	0.8183171	2.155567
TCGA-DK-AA6U	1.583561644	0	1.0044648	1.5862541	1.1973425	1.3984793	1.3661076	1.7788716	2.2693191	3.3201344	1.1503408	2.3250749	1.7974003	1.0865339	1.8829852
TCGA-BT-A20O	1.01369863	1	3.5509913	5.654128	3.2491733	3.6697848	2.0933688	5.0879355	4.2841756	7.0085996	4.6845025	1.5855352	2.4738502	3.8409848	4.74251
TCGA-GD-A3OS	1.747945205	0	3.9530164	2.4537051	4.6940542	1.3419297	1.3614403	2.3829487	4.1497238	7.7803822	1.6047525	3.789444	1.6682476	1.4320658	6.0875518
TCGA-XF-A9SZ	2.353424658	1	2.6693071	2.2605267	3.0893718	1.7934349	1.1287012	1.7766293	4.6830737	6.8294387	1.3467213	2.6344893	2.7806032	1.3283343	3.9355112
TCGA-4Z-AA82	4.263013699	1	4.7252503	2.192907	2.9046728	2.0566035	2.4934788	1.2978151	4.7696829	6.2500632	1.1197181	3.7820931	1.7787259	0.9145145	6.387641
TCGA-DK-AA76	1.002739726	0	0.9995352	1.0565348	1.3007892	0.8598499	0.7172701	1.5666512	1.9792727	3.5382202	0.8732598	1.1570972	1.2951081	0.8942455	1.674495
TCGA-DK-A3IL	1.131506849	1	2.3433245	1.6608191	2.6626928	1.2524628	0.8370166	1.6651619	3.1559884	4.7363294	1.0674366	2.3452368	1.0218831	1.2309534	2.2807684
TCGA-E7-A678	1.164383562	0	0.7587765	2.5376599	1.2981738	1.0334074	1.6251064	1.9143993	1.0079639	3.6766881	1.0271674	1.2747247	1.0716217	1.3035435	0.7883943
TCGA-ZF-A9R1	2.117808219	0	2.2519454	2.2443098	2.3262009	1.2695623	1.1211342	2.6206867	2.5703374	4.4606764	1.1083422	2.4050114	1.3458817	1.2049737	2.6953379
TCGA-XF-A9SH	5.4	1	1.3401255	1.6539155	1.6896029	1.3516721	0.9086837	1.4776056	2.9220299	4.4785924	1.0540196	1.9528356	2.0993639	1.1389749	1.2938919
TCGA-FD-A5BU	1.304109589	0	3.507908	3.117418	3.328156	1.752102	2.671232	2.382167	4.37333	5.668754	1.956393	4.701154	1.930725	1.496345	4.948412
TCGA-C4-A0F7	0.169863014	1	2.7680666	1.0271885	2.486159	0.9141152	1.1161505	1.0912526	2.9194635	5.2349202	0.9431541	3.8317297	1.078563	0.8337117	5.1830811
TCGA-C4-A0F0	0.161643836	0	2.1532589	3.1041815	2.6045845	0.9351707	2.1205902	2.2203551	3.3809801	7.3672083	1.0624311	5.1279378	1.3993197	0.9964023	5.5953425
TCGA-FD-A3N5	0.994520548	0	2.6045334	2.3439568	2.2356447	2.6428938	2.6371571	2.0180453	2.9304472	4.7245614	1.4595012	1.2640314	1.4529666	1.1421163	5.5278107
TCGA-ZF-A9R5	2.98630137	0	0.8479538	2.941772	1.4859613	1.4909158	1.8316206	2.1401321	1.7423886	3.7448788	1.3225411	1.690113	1.3097239	1.666098	0.9895746
TCGA-CU-A3KJ	1.539726027	0	1.3857005	2.3217652	1.7969726	1.4925426	2.0811879	1.7985501	2.4382491	4.3282989	1.2275722	3.0724996	1.5315355	1.2627991	3.453794
TCGA-DK-AA6S	13.83561644	0	2.9437245	3.6875891	4.0057673	2.2363899	2.424552	2.7910351	5.1180486	6.3891147	2.2773803	5.3731973	2.8699268	1.977781	4.6377166
TCGA-BT-A42E	2.021917808	0	2.3753195	4.1975238	2.5572608	2.1269457	4.078309	2.8626948	3.2572287	4.9989902	2.4277644	4.3300509	0.8889016	2.6887185	2.7466235
TCGA-FD-A43X	0.301369863	0	0.9170909	1.1049479	1.1939413	0.8710167	1.1359923	1.1379294	2.2534303	4.0638577	0.9003174	2.1963321	1.0789583	1.0713576	1.2849736
TCGA-ZF-AA4R	2.838356164	1	2.8929428	2.2910567	3.3734551	1.6012713	1.7203455	1.9463069	5.0288158	6.8524346	1.374893	5.7364559	2.1996315	1.1705742	6.180405
TCGA-BT-A20T	1.24109589	1	2.4217202	3.3680699	2.4846117	2.2502851	1.8124272	2.3749008	3.8485156	6.318611	2.0564245	2.8499982	2.5371269	1.4467567	3.7824754
TCGA-E7-A7DU	0.076712329	0	0.967972224	1.898051626	1.377930643	0.956290019	1.317441843	1.678324704	2.55654077	4.460863401	0.969719401	2.242467535	1.400048959	1.04337938	1.52114564
TCGA-DK-A3WY	11.73424658	0	2.5382195	6.1204142	3.2404507	4.8875974	2.9284478	6.0020621	3.9292088	7.314421	5.4309642	3.1352918	2.3718042	4.4661577	4.7488518
TCGA-G2-A2EF	5.161643836	0	1.8986029	4.131442	1.9689379	2.6966361	6.2779509	2.9520401	3.0785467	7.0040812	2.4683674	1.5706076	1.4893635	2.1548256	2.504308
TCGA-BT-A20V	0.421917808	1	1.1768502	2.6674841	2.3891003	1.358526	2.4769071	2.6686977	1.1816932	3.8502263	1.3534601	5.9910428	0.9588451	1.3188475	5.7214283
TCGA-K4-A3WV	1.769863014	0	1.3145055	0.776952	3.1869823	0.9462629	0.8011516	0.8286389	2.2668902	3.578504	1.0393548	6.2327556	1.8606983	0.8316518	3.0094596
TCGA-GU-AATQ	0.583561644	1	1.8614392	1.8940534	2.6557893	1.8210018	1.9180499	1.4859009	2.7637	4.5838058	1.4564202	2.7596142	1.0693416	1.2405782	4.3562547
TCGA-CF-A3MF	1.049315068	0	1.0224779	5.654845	0.9643188	0.9749358	1.0511016	1.0535307	2.3687099	4.2221883	0.8981144	1.5748919	0.9004974	0.9514496	1.0179702
TCGA-CF-A47T	0.561643836	0	1.1772934	2.5995792	1.2549757	0.846303	0.8447429	2.0539167	2.6059626	4.8530547	0.8851141	2.4988002	1.6394572	0.9936944	1.6114738
TCGA-YC-A8S6	0.802739726	0	3.4590337	3.9744719	2.9805056	1.81828	1.3881814	2.4184963	5.1499877	7.3567324	1.7596338	3.2404114	4.0749019	1.8756742	4.5804427
TCGA-DK-A3IS	4.189041096	0	1.1575438	2.0538629	1.1011875	1.7908873	0.9238631	1.4170105	1.8066997	4.1233057	1.4553625	1.5896233	1.096294	1.0570925	1.4416461
TCGA-XF-A9SJ	0.268493151	1	2.1151018	3.8687678	2.8749504	2.1390437	3.6821255	2.9414313	4.0973263	6.0662008	2.4095248	2.0962131	2.2647742	1.9062072	2.4447954
TCGA-DK-AA6T	1.567123288	0	1.4987121	3.5793477	2.2602571	4.8385399	1.2468929	5.6045315	2.7901374	6.7512426	2.4640295	1.9759836	1.9430978	1.8925695	2.1367042
TCGA-BT-A20N	2.178082192	1	1.4850267	1.2022093	1.8728999	1.2968981	1.0443996	1.1756232	2.9811232	4.1850376	0.9710457	1.3011813	1.7916814	0.8383753	2.3480038
TCGA-XF-AAMW	0.693150685	1	4.5160281	2.1151508	3.1307932	1.8613932	1.4090188	1.7757321	4.1164634	7.5191403	1.4032798	4.6858917	2.1182096	1.2637881	6.6059309
TCGA-BT-A3PJ	1.068493151	0	2.4288462	3.5169756	2.3758803	3.2657906	3.7312945	2.1643645	3.8706458	4.8975788	1.6976799	1.6805003	1.0012623	1.6129193	5.5553947
TCGA-GC-A3OO	1.317808219	0	3.5303128	2.1025483	3.5607949	1.5977562	1.1382376	1.6186829	4.2896149	5.9029312	1.0832302	2.9222368	1.9411081	1.0829843	4.6255344
TCGA-E7-A6ME	1.082191781	0	1.4998537	3.0766643	1.5616934	4.2342924	1.6736163	2.607938	2.6580963	4.1264505	2.0176319	4.1654725	1.6523747	1.8247382	2.1794553
TCGA-XF-AAN5	6.282191781	0	2.4903771	4.0382303	2.0443465	2.3759617	4.7393782	2.7367805	2.8976644	5.1034922	1.9775889	4.6900251	1.3670927	2.0209661	4.9125445
TCGA-FD-A3SN	1.068493151	0	2.0470458	2.1842162	2.2383003	1.9075727	3.1187327	2.1041064	4.304092	5.3550366	1.4821887	1.8791986	2.3927505	1.1324812	5.0524935
TCGA-ZF-A9R2	1.75890411	0	1.1134042	2.1843243	1.3242244	0.8869662	0.8477727	1.2577857	0.920223	2.7340779	0.9054016	3.8314877	0.7161594	0.8101665	1.5521009
TCGA-ZF-AA4T	1.64109589	1	1.0314056	1.1808888	1.646169	3.0091579	1.0201688	2.3343412	2.3172165	3.5930099	0.9352564	1.5247936	0.9043493	0.8926286	1.4669265
TCGA-E7-A4IJ	1.117808219	0	1.2727941	3.1555564	1.3377657	1.7182466	2.9668823	2.5968205	2.6835514	4.8608024	2.0174146	3.8063965	1.5933227	2.1213461	1.4558188
TCGA-FD-A6TE	1.030136986	0	0.9159078	2.4704519	1.9758477	2.9409988	1.5909067	1.99554	2.1840416	3.6665746	1.3634315	1.4586394	0.8464566	1.2548313	1.2701774
TCGA-H4-A2HO	0.126027397	0	1.6507565	3.196156	1.4099998	1.1315794	1.1031173	2.2552835	3.4350507	5.536544	1.4240649	2.0971209	2.8077549	1.8014174	1.3765986
TCGA-FD-A6TB	1.567123288	0	2.693697	4.5425926	3.8135634	3.2126552	3.2873151	3.7847594	4.0401636	6.5212664	3.00865	3.2331794	2.705109	2.9385573	3.8126935
TCGA-XF-AAN3	7.191780822	0	3.4871393	2.4556048	3.2808118	1.7948242	1.0106907	1.8492032	3.8409072	5.7260742	1.3112995	2.7642733	2.4175153	1.2005106	3.3409355
TCGA-XF-AAMH	0.942465753	1	3.4154257	1.9894188	1.7780646	0.8137293	1.1420628	1.7557978	2.8893368	4.8088878	1.7804697	6.4847401	1.9391697	3.5450742	1.5382635
TCGA-FD-A3B8	1.035616438	0	3.8536528	5.0170294	4.1601633	3.1256232	3.4627853	3.8548775	5.2092616	6.7418208	3.1449603	3.1068645	3.0090946	2.6331777	6.8506816
TCGA-XF-A9SY	1.753424658	0	3.2728786	4.4790365	3.3007764	3.5391675	4.9158483	3.1609772	5.2295254	7.5037909	3.1827962	3.6662535	2.7753356	2.5067332	7.1292324
TCGA-CU-A0YN	1.076712329	1	2.1996438	3.4961996	3.0950392	1.5537917	2.8993187	2.7282245	4.9559657	5.5773648	1.6993578	5.2399731	3.0228987	1.9886821	4.4419297
TCGA-FD-A5BZ	2.287671233	1	3.2937522	1.5386726	4.5808207	1.181099	0.9511121	1.6259793	5.5795262	6.9718126	1.2563568	2.6178854	3.5034567	1.0380035	4.1069458
TCGA-BT-A20P	1.490410959	1	1.1526244	1.1780834	1.2001354	1.5636635	0.9691086	2.1459324	2.7887285	4.5954221	0.9469993	2.3112093	1.5510727	0.9312994	1.3913424
TCGA-XF-A8HD	8.120547945	0	2.138652	4.4048053	2.1391695	2.9780145	5.0854278	3.4802654	3.593724	4.9576969	2.2512311	1.899898	2.2224794	2.6610181	3.2206434
TCGA-GV-A3JX	1.591780822	0	2.1235174	3.2453369	1.5155157	2.5078477	2.4207423	3.196598	2.6743055	4.5601356	1.9637721	5.4808253	1.6644832	3.4825781	1.5358533
TCGA-H4-A2HQ	1.616438356	0	1.199677	1.8651276	1.3641504	1.1545432	1.1083721	2.1362947	1.8126448	4.0711072	1.212669	1.7727558	1.987302	1.3433225	1.2449094
TCGA-XF-A9SP	1.243835616	1	3.0682786	3.1080783	4.6360168	1.4696609	1.648719	2.2174302	4.9222755	6.8426509	1.5718129	2.9643887	2.8565163	1.6216535	3.940763
TCGA-DK-A3IK	0.183561644	0	1.7436458	1.7366286	2.4638662	1.3795366	1.3684377	1.548754	3.941426	5.3259832	1.1670142	2.2988075	2.2103841	1.1090647	2.7274723
TCGA-C4-A0F6	1.917808219	0	1.6879811	2.3058899	2.4114454	1.1292951	0.9744239	1.6660539	3.8137658	5.2039718	1.0759012	1.978774	1.9479629	1.0069786	1.9635513
TCGA-CF-A7I0	1.008219178	0	1.9411382	2.8918133	1.7013326	1.3167459	1.3673669	1.8515715	4.0865204	5.2690081	1.2109802	2.9029882	2.890921	1.580548	2.6405271
TCGA-FD-A3B6	0.57260274	0	1.9676451	4.0352154	1.7026588	4.6915795	3.5407653	3.2400691	3.2299094	5.6264284	3.1111534	1.4933003	1.3751059	2.1631186	3.738329
TCGA-GU-A764	1.671232877	0	2.2607939	4.0912875	3.7261675	1.8084467	3.9359053	2.5719446	4.5620383	6.1907046	2.2569539	2.4468532	2.8725931	2.2788818	5.381388
TCGA-GU-A42R	0.942465753	0	1.2570006	1.4779445	1.3754214	0.911539	0.922288	1.4420905	2.8599929	4.637848	0.9306321	1.8530388	2.0567383	1.0748813	1.5707684
TCGA-DK-A6B6	2.556164384	0	0.9457643	3.6877062	1.5282969	3.2901479	2.8752728	2.8506574	1.7281018	3.9659402	2.2351018	1.2205046	1.7366109	2.1706368	1.1100449
TCGA-R3-A69X	1.18630137	0	2.9712382	3.2730555	3.5070351	2.3551255	1.4207189	2.9743718	4.5850519	5.9981552	1.9458742	2.2267404	2.5395713	1.8788995	3.5065436
TCGA-5N-A9KM	1.452054795	1	1.8208201	3.0757687	1.9045531	2.0023556	1.9829037	1.68107	2.9856964	5.4126823	1.272214	1.4733667	2.260311	1.1818847	1.1838822
TCGA-FD-A6TD	1.057534247	1	2.3655131	3.9793712	3.3609636	2.9304002	3.9630852	2.7895199	4.3836165	5.7943772	2.0617531	1.654637	2.7146991	1.968666	5.6782905
TCGA-4Z-AA7M	1.109589041	0	1.3523692	1.4982263	2.5375663	1.1171764	0.8773601	3.0574482	3.0743256	4.5137044	1.0130095	2.2304692	1.7573167	1.1298835	1.9619428
TCGA-ZF-AA56	0.709589041	1	2.2089927	3.1918403	2.4839366	1.7729063	2.0595234	2.4533784	3.5432529	5.7349858	1.7253946	2.3493017	3.0872045	1.6976995	5.4044345
TCGA-XF-A8HH	0.156164384	1	2.7352526	1.9374436	3.2673581	1.74692	1.500064	1.8714454	4.2941976	5.7499736	1.2544842	2.1447942	1.9495556	1.3074604	3.4341009
TCGA-C4-A0EZ	0.747945205	1	1.4170422	1.584131	3.4402804	0.9816977	1.3955774	1.5239841	3.5617652	5.3731452	0.9845273	5.6192066	1.0718502	1.1498627	2.9206976
TCGA-XF-AAML	0.635616438	1	0.9314874	3.1692698	0.7344462	4.5903718	2.1958676	2.7680688	1.3988876	3.1812417	2.2517506	1.1688663	1.0047796	1.5433094	1.3119145
TCGA-ZF-AA58	4.517808219	0	4.6483169	4.7265993	4.3410726	2.6302557	5.1375411	3.4986046	4.9061737	8.3794661	2.8436052	2.0931922	2.0851344	2.5554774	5.8915087
TCGA-UY-A9PA	2.936986301	0	1.5293711	3.2436263	1.3448065	2.5522983	2.7325116	2.376837	1.5363217	3.2691991	1.8227162	1.1930475	1.9400122	1.5729856	3.4568078
TCGA-G2-AA3F	2.446575342	0	1.4967314	1.4414305	1.3975477	1.2886713	2.2410401	1.3689518	3.4933193	4.1616114	0.9795737	1.5008384	1.5487452	1.1841606	1.7505338
TCGA-FJ-A871	0.745205479	1	3.0246072	1.7120188	2.0831362	0.9313719	0.850571	1.1308956	3.2135502	10.2430642	1.0358385	4.858784	1.5663843	1.1685426	6.9436465
TCGA-ZF-A9RN	1.684931507	1	3.5016102	3.9249861	2.5379549	4.1029554	2.860867	3.014061	2.5245914	6.5038362	2.379524	4.2857523	1.2021875	1.8797886	1.6346518
TCGA-GC-A3RB	1.594520548	0	1.1410901	1.8749709	0.9171022	1.1552661	1.5679296	2.3342223	1.9865514	3.7555449	1.329106	3.251236	2.4235341	0.9697654	2.4438225
TCGA-UY-A9PF	0.320547945	0	1.7639334	2.4956787	1.3726534	1.3868856	1.4557594	1.9551378	3.2415357	5.2128405	1.4360345	2.2056004	2.7317198	1.4342013	2.5730231
TCGA-YC-A89H	1.569863014	0	1.4271541	2.3581432	2.3348684	1.1673058	3.7385427	1.6492092	3.3857299	4.8530981	1.2870109	1.7002001	1.449091	1.1755298	3.4287649
TCGA-XF-AAMQ	5.964383562	0	1.852818	4.1026658	1.2370804	2.556265	2.0583034	3.4623264	3.0315177	4.7672834	2.7767544	2.218645	3.0989468	2.0645086	1.6550634
TCGA-FD-A3B4	1.306849315	0	2.9681037	3.480406	3.1872628	2.5364724	3.9333229	3.0256984	4.5915009	5.7027004	2.5191778	5.1725337	1.8640759	1.8046531	6.3832443
TCGA-DK-A1AB	1.391780822	1	3.4574939	2.609059	4.1219242	2.9492048	1.6216799	2.2058408	4.8668384	6.2299778	1.7391369	4.4395668	2.8626749	1.1216843	6.5921057
TCGA-ZF-AA4N	0.24109589	1	2.798197	2.6313439	2.1893833	1.8381971	1.8674158	2.00938	2.5065936	7.4791615	1.8692895	3.4332366	2.930632	1.515864	6.5591682
TCGA-BT-A20X	0.687671233	1	1.9124219	2.4952218	3.4078844	1.1006625	2.2890819	1.8924565	4.1256396	6.4943305	1.4071366	3.9616378	1.7783967	1.1050164	2.5938711
TCGA-GV-A3JW	1.778082192	0	1.481546	0.9857364	1.4328722	0.9860494	0.8646542	1.3115519	2.4961099	4.0086303	0.919143	1.4904246	1.8302264	0.9001694	1.2637953
TCGA-UY-A8OD	9.402739726	0	2.9106828	3.4748309	3.6056136	1.9868998	1.5228848	2.2964106	4.4835236	6.4845168	1.4380455	2.8037929	1.9130119	2.1124197	3.5617311
TCGA-2F-A9KT	6.443835616	0	1.4722975	1.0639708	1.8843664	1.1447729	1.2446604	1.3033097	3.5447053	4.7279502	0.9798083	3.0402741	1.4636574	0.9062582	1.7291459
TCGA-ZF-AA5H	2.457534247	0	2.6201225	3.5180774	2.9807766	1.827792	4.1086155	2.6840849	3.6140475	6.5822178	2.2356014	5.0651522	2.0178	2.0390801	5.3624734
TCGA-XF-A9T2	1.575342466	1	5.0346149	2.616422	4.6988069	1.0477318	1.9669134	1.9757779	5.2708969	6.7475884	1.9350447	8.8366501	2.3018344	5.0077854	5.070153
TCGA-DK-A3WX	0.879452055	1	2.8422792	3.8817477	4.2952459	2.7621644	4.4136428	2.9011931	4.2969663	5.7936284	2.1644808	4.1254509	1.6647651	2.1271465	4.2170161
TCGA-YF-AA3L	0.997260274	0	1.0488028	2.2148988	1.7245522	1.3060337	1.0100246	1.3095108	1.9892124	5.2432707	1.2049865	2.3473056	1.7065754	0.9973791	1.2426662
TCGA-BT-A2LA	1.430136986	0	4.1143525	0.9506549	2.6289577	0.9498508	0.9189394	2.8255858	3.0986299	5.5104356	0.9448644	3.2974677	2.3515538	2.1826718	3.705241
TCGA-4Z-AA87	3.983561644	0	1.3386749	2.8752531	1.7677081	1.3353106	1.3815238	2.4228308	2.5200832	4.3787544	1.7818751	1.4481999	1.0932827	1.5893707	2.0553203
TCGA-BT-A2LB	1.347945205	1	2.2242208	2.9552401	3.486585	1.647056	2.6953916	3.1083555	4.5955265	5.8838384	1.7865112	2.1306022	1.926838	1.4553711	3.6380249
TCGA-XF-A8HB	3.753424658	0	1.806293	1.3222058	1.176979	2.1158403	0.9458198	2.0608352	1.6845102	3.9074498	1.0668061	1.1596765	0.8511067	0.9109549	0.998273
TCGA-DK-A2I6	7.276712329	0	2.1696729	1.6144306	2.0422594	1.4438763	0.9214145	1.2121989	3.0003676	4.5575853	1.1275852	1.4431677	1.2309132	1.1869172	2.090955
TCGA-ZF-AA4X	5.6	0	0.920293	1.7492959	1.0350593	3.0283279	0.8774398	2.1448165	1.2856677	2.9979824	0.9860167	1.12878	1.4484814	1.0541322	0.9419425
TCGA-E7-A7PW	1.139726027	0	0.9988623	1.6601764	1.169393	1.8456106	1.4412582	1.5469037	1.5671844	3.6354157	1.2850102	2.4719176	0.9882569	1.4415273	1.1244058
TCGA-4Z-AA7S	2.915068493	1	1.2703037	3.3486615	1.3782709	0.984442	0.849667	2.3913674	3.04223	4.419682	0.9377088	4.3744747	1.5519791	1.0023533	1.4374296
TCGA-CF-A3MH	1.090410959	0	1.7839778	4.0192178	1.7422764	1.0381252	0.8305246	2.9804296	2.5393065	3.6785223	0.8678644	2.1645068	0.9027911	0.937961	1.7129488
TCGA-DK-A6B2	1.306849315	0	2.7699323	3.4452101	3.5945797	2.2291567	2.0007886	2.8804947	4.3972083	6.1251504	1.6601708	1.9345485	2.8050833	1.8493171	2.0979799
TCGA-4Z-AA86	0.852054795	1	2.8318838	4.7464751	3.7491755	2.9333377	4.6986288	3.5297194	5.604621	6.1547237	2.8456025	2.6964732	3.1310784	2.5759446	5.7990008
TCGA-5N-A9KI	0.208219178	1	2.4217278	2.3279809	2.519091	1.8415359	1.4922297	1.8479989	4.0752979	5.6594195	1.2999561	2.5616353	2.6462937	1.1222578	3.7768067
TCGA-XF-A9SL	5.534246575	1	3.3019477	4.8703602	4.2500524	2.6621879	2.0098107	3.8132347	4.6923779	7.3280146	2.0759772	4.2531215	2.9300373	2.9333588	3.8515258
TCGA-XF-AAN2	5.120547945	1	2.5972939	3.6225133	2.0452068	2.6215254	3.6901926	2.6956994	2.7464179	4.7120355	2.6122477	1.2274668	1.142567	1.8143663	2.5968001
TCGA-CF-A9FL	1.547945205	1	1.8756774	1.5125702	2.6881678	0.9889201	0.9992318	1.6235956	3.5007011	5.2218894	0.994957	1.7964758	2.7219436	0.9402428	2.607948
TCGA-CF-A9FM	1.090410959	0	0.9505972	2.3335899	1.4470941	1.6425994	1.7039575	1.7782912	1.7528436	4.0102234	1.1863609	1.8568654	1.9358645	1.1191491	1.4051908
TCGA-ZF-A9RD	1.117808219	1	3.0957444	4.7772441	3.0391707	2.5957699	3.851628	3.3159858	3.2846036	6.7969384	2.2483612	6.0651085	1.3716527	2.1583144	5.8896563
TCGA-G2-AA3D	5.369863014	0	1.0142635	1.91838	1.1330346	1.2965216	0.945483	1.736023	1.6445886	3.5575803	0.9859464	1.7105748	1.8323546	1.2433953	1.6064157
TCGA-DK-A2I2	0.649315068	1	2.6277237	3.1915077	3.1248347	1.9274216	2.328058	2.0993181	4.6166803	6.0840066	1.4165525	5.6433576	1.6178631	1.3325343	5.4421728
TCGA-FD-A62S	1.008219178	0	3.6859426	3.2320733	4.3908413	2.4210223	1.3737676	2.6277928	5.5643152	6.7113969	1.9759067	5.112936	3.163033	1.9087537	6.7455586
TCGA-MV-A51V	1.123287671	0	1.6100922	1.2483433	2.0099896	1.2589232	0.7672752	1.1918044	3.1941069	5.2095785	1.0502242	1.529237	1.5477033	1.2255454	2.0331084
TCGA-E5-A2PC	3.632876712	0	1.1170331	2.6226329	1.314553	2.0335494	2.3080207	1.7347266	1.899697	3.6872936	1.8903741	1.4236995	0.8226433	1.3018597	2.5796277
TCGA-DK-A3X2	1.498630137	1	1.4758643	0.9754384	1.8830322	1.591248	0.7271208	3.7062048	2.0047173	3.8902572	0.9496684	3.163917	1.0042786	0.7773622	1.4253738
TCGA-GD-A76B	0.61369863	0	1.5153201	3.8403066	1.268023	3.2864863	2.9798354	2.8549544	2.2961389	5.2660578	2.5870697	2.5150678	1.2467613	2.3451365	1.8860264
TCGA-GC-A6I1	0	0	1.7891693	5.0368609	1.956889	1.991595	4.9700992	3.6375579	3.3989735	6.1457616	2.8720189	5.0906347	1.2664492	2.6503862	3.1514842
TCGA-XF-A9SK	1.331506849	1	2.5701561	3.2241878	3.6457029	2.4994428	2.2454497	2.3042421	4.7875775	6.366992	1.8987	3.6878176	2.8125408	1.7534279	3.8168107
TCGA-DK-A1AD	9.369863014	0	1.8289179	2.3454853	2.7617905	1.4040268	1.4174932	1.886466	2.9318169	4.7311738	1.2426431	2.7343575	1.6358119	1.1484355	1.6775989
TCGA-K4-A5RI	0.975342466	1	2.4329971	1.5783571	2.7486605	1.1120147	3.4318816	1.8179028	3.1416416	4.7836763	1.0817122	2.4412553	1.5404	1.1399439	3.8280983
TCGA-FD-A3SQ	3.898630137	1	3.4229681	2.4529334	4.2025728	2.8630524	1.4991471	2.0715336	5.2745886	6.2497138	1.4548381	3.2215158	3.6075825	1.4327266	4.3128478
TCGA-GV-A3QF	1.690410959	1	1.5409087	1.7917424	0.9130831	0.8788582	0.8677195	1.0710068	3.150473	3.9534915	0.8835395	1.7893134	0.7847194	0.8380197	1.5636256
TCGA-G2-A3VY	1.468493151	0	0.9692338	1.0825719	0.9185344	1.1859299	0.7930464	0.9961233	1.9956579	3.2915009	0.9074072	1.3687655	1.0303079	1.0084224	1.1523262
TCGA-XF-AAN8	0.323287671	1	3.0823313	3.3147513	4.0722902	1.8391229	1.8725725	2.137841	5.7593701	9.0635546	1.8898943	3.4392422	4.5989673	1.6161615	3.1757329
TCGA-CU-A3QU	0.432876712	0	1.1398912	0.9637165	0.738844	3.9687695	1.3825983	1.3222845	2.0502279	3.6582753	0.9082553	1.1604529	1.0265451	0.8979672	1.2097196
TCGA-DK-A6AW	3.463013699	0	1.7467974	1.8110059	2.1000655	0.8992264	1.596954	1.306563	2.8264181	5.8217268	1.2793139	1.4343737	1.2646285	1.209418	2.1267936
TCGA-GC-A3BM	1.783561644	1	1.4249835	2.0443134	1.6040691	1.6463627	0.9224098	1.728108	2.4490746	4.2852536	1.3833438	1.8235814	1.2947361	1.2490986	2.0366047
TCGA-GV-A6ZA	1.893150685	0	1.1542147	3.2681532	1.2810196	2.7209997	3.4702354	2.2388035	2.3324351	4.4829799	2.0295802	1.6470364	1.8762861	1.7589938	1.3602441
TCGA-G2-A2EJ	2.550684932	0	2.6342644	2.5913695	1.7688047	0.8569623	3.0580667	1.6164543	2.6163249	4.558241	1.4450019	3.8597432	0.86125	1.1488423	5.0349074
TCGA-FD-A43N	1.915068493	0	1.841225	2.2011779	2.6575234	1.1854768	1.7066575	1.8157956	4.5149195	5.5839483	1.2756647	1.8766503	2.1998515	1.4362358	3.2126425
TCGA-XF-AAMJ	4.575342466	1	3.4026559	2.4580368	5.1653022	1.282247	1.9874565	2.0380799	6.2354149	6.8226525	1.3076461	2.8662275	3.8724576	1.4754927	5.5470717
TCGA-GU-A763	2.257534247	0	0.8735996	1.860549	1.1762671	0.9231091	1.0699338	1.6112849	0.8281017	3.1402273	0.8939359	1.5911204	0.746106	1.0020915	0.7535513
TCGA-G2-A2EC	1.906849315	1	2.4690555	4.2925067	2.3106867	1.4570646	1.8380673	3.1818185	4.6726409	6.1541919	1.795195	3.8239362	4.3378092	1.9759552	2.8107338
TCGA-FD-A3B7	0.334246575	1	3.2877922	4.8436909	3.4860932	2.06647	2.2006692	3.5041504	5.6154797	6.9911753	3.609684	3.8689235	3.4135245	2.2068149	6.2947099
TCGA-FD-A5C0	1.115068493	0	2.2428753	2.2950768	2.7768129	1.790268	0.9798138	1.9181508	3.3735087	4.9089321	1.1401035	2.7272769	1.8987431	1.1852157	2.6254148
TCGA-FD-A5BS	3.454794521	0	2.9283861	6.3720166	3.9213088	3.2781711	6.4055023	4.7842945	4.9410895	8.1930347	3.9844815	2.7720454	3.605169	3.9985241	3.0617394
TCGA-BT-A20W	0.695890411	1	2.2122566	3.2717908	1.7579093	1.9156337	1.4907337	2.9266215	4.2582771	5.4218378	1.6812928	2.3226271	3.094373	1.9596431	2.3257555
TCGA-UY-A78O	6.334246575	0	1.5158379	2.4627597	1.7092868	1.1166643	0.9838347	1.9381689	3.0940618	4.8103927	1.143506	1.7326584	1.1918214	1.162149	1.6341062
TCGA-FD-A3B5	0.745205479	1	1.90766138	1.14223237	2.50954945	0.91008564	1.0483968	1.33008067	3.77364698	4.720495	0.9862386	5.21686414	1.21278239	0.90452956	5.21322949
TCGA-BT-A42C	2.391780822	0	1.2861372	1.7857327	1.3349717	1.1168549	0.9339059	1.4608432	2.3496826	4.1544759	0.9251984	2.8719984	1.3785963	1.0601652	1.3120157
TCGA-CF-A8HX	0.945205479	0	1.0729004	1.3727901	1.4106802	1.1715414	0.8603553	1.2507766	1.469466	4.2187294	0.8710997	1.804637	1.4196993	1.2091686	1.0917597
TCGA-PQ-A6FI	1.019178082	0	1.9686639	2.5733631	1.9848256	1.2218288	3.7207627	1.7575032	2.4295857	5.9082936	1.5532811	4.9789409	0.9018794	1.1622148	4.6128533
TCGA-FJ-A3Z7	2.589041096	0	2.2851741	1.9452378	1.8884551	1.082399	1.4400677	1.3191598	4.4755389	6.6516011	1.2636671	2.8842863	1.9267052	1.4465543	3.1576134
TCGA-XF-A8HC	0.547945205	1	0.990337	0.9578623	0.8158372	1.1675795	0.7948106	1.095054	2.1075612	3.4439432	0.8570836	1.044668	1.3091818	0.8602123	1.0530448
TCGA-ZF-AA4W	5.01369863	0	2.6810874	1.9340485	2.6165049	0.8630651	3.7910114	1.5038999	2.4021507	4.1506335	1.2648005	3.0799814	0.9694214	1.0456674	2.0640317
TCGA-LC-A66R	1.276712329	0	2.045668	4.2005959	2.886673	3.1402194	4.7548529	3.1537314	4.2546132	6.5061278	2.6636188	4.4519719	1.9640132	2.3555461	4.5038531
TCGA-E7-A8O7	1.276712329	0	1.0920896	3.7055322	0.944844	2.5498588	1.1876173	2.562056	2.3178689	4.1309668	1.3708399	1.6647482	2.4468958	1.3273283	1.1021567
TCGA-UY-A9PB	2.463013699	0	2.5501579	4.5961097	3.8094417	2.8380541	4.7058377	3.3737425	4.6004949	6.6079731	3.1632978	2.0711949	2.6351591	2.6032395	5.7914222
TCGA-FD-A6TI	0.805479452	1	1.6165409	2.1829701	2.2086255	1.6724727	1.1324244	1.55189	2.9999614	4.7136074	1.2506845	2.1875166	3.0736966	1.164705	2.7830177
TCGA-G2-AA3B	5.501369863	0	0.9974579	3.5945992	0.8244942	2.4603061	2.2124041	1.9022981	1.5778783	3.5677287	2.0710748	1.66957	1.1412718	1.6720192	1.0783909
TCGA-K4-A54R	2.306849315	0	2.2975593	4.1559131	2.6536589	2.4662314	4.522068	3.130941	4.1566897	6.5171322	2.7501702	1.8540003	2.2806993	2.4918081	3.554664
TCGA-DK-A1AA	1.583561644	0	1.6876722	1.8421972	1.619889	1.0426025	1.8961556	1.4619914	2.311289	4.5762895	0.9873518	1.8882628	1.2100354	1.002404	1.9236411
TCGA-CU-A5W6	0.153424658	1	1.3057156	1.8752699	1.8810989	1.3208212	1.3727718	1.6485209	2.8630495	4.5978404	1.1414499	2.9172431	1.6924464	1.0675691	1.3845149
TCGA-DK-AA6R	13.8109589	0	2.4678678	2.3618383	2.745622	1.7578256	3.5669252	1.9093091	3.8400086	5.2841334	1.2951889	5.4585865	1.961928	1.240912	5.9650695
TCGA-BT-A3PH	0.389041096	1	1.4706181	1.2534121	1.2775298	0.8872111	0.7869939	1.5744351	3.0654	4.8945236	0.9763607	1.7872406	1.523062	0.8823898	2.0824378
TCGA-G2-A3IB	0.602739726	1	2.4802533	1.1672339	1.8483237	0.8834279	1.8851056	1.4080867	1.7439575	4.9534597	1.0408056	5.4708534	1.2229025	0.8515075	5.3124166
TCGA-2F-A9KP	0.997260274	1	1.5743453	1.1624834	1.7598218	0.922695	0.8697953	1.3774568	2.5657084	4.2176824	1.0935558	1.4680137	2.0067979	0.887262	2.3992144
TCGA-DK-A3IT	1.257534247	0	2.6105707	2.5104713	2.7809451	1.6380737	1.1691251	2.2074254	3.9626699	5.5359612	1.5167825	2.0509827	2.4216385	1.6424922	4.1059915
TCGA-FD-A43P	1.243835616	0	1.991354	5.0482336	3.0995611	3.0882726	3.6313011	4.1103362	3.7744725	5.7477068	3.5620897	2.7467695	1.9728284	3.2994748	2.3283885
TCGA-DK-A3IV	0.805479452	1	1.2518867	4.1717024	1.5833	3.636779	2.3203796	3.5742032	2.1798752	4.3958687	2.1209924	1.454852	1.9701359	2.8365874	1.6473479
TCGA-2F-A9KW	0.695890411	1	2.8560483	1.7221616	2.0513715	1.1356539	1.0421675	1.4952751	4.9553299	5.9729353	0.9496822	2.5457776	2.1982293	1.0125104	3.6957888
TCGA-GU-A762	0.635616438	1	2.5654619	5.8512673	2.6831463	2.8372032	5.2314226	4.2821791	4.4792933	7.5637009	3.83911	5.3658747	1.8314675	3.471602	5.3266883
TCGA-XF-AAME	7.747945205	1	3.362371	4.380971	4.579913	2.690199	2.609027	3.796181	5.326139	7.347068	2.674207	4.472732	3.813997	2.857368	5.724416
TCGA-XF-AAN0	4.706849315	1	2.9826232	2.8026098	1.7293911	1.923376	2.0121563	2.4738283	2.9832377	5.2084354	2.0964601	1.9230055	2.8745508	1.7369032	2.9396433
TCGA-FD-A62P	0.523287671	1	2.534391	3.1590641	3.2833722	1.9176386	2.0345519	2.4426963	3.9949117	5.9910173	2.0587742	3.5184401	2.2933568	1.5419563	3.5905141
TCGA-CF-A47V	1.038356164	0	1.469851	4.3094476	1.5393487	1.793416	1.3111475	2.0365013	3.4666677	5.2691201	1.0892696	1.8247943	1.8831336	1.5008285	1.3805171
TCGA-XF-A9SI	6.638356164	0	2.5282519	5.5411705	3.5262386	3.137758	4.0198326	4.5316703	3.8917772	6.6411878	4.3371198	3.2320459	2.598095	3.8694259	3.7681169
TCGA-GU-A42Q	0.942465753	1	2.7709918	1.1606476	1.3205438	1.0138327	1.9314486	1.2637932	2.1366998	3.9328598	0.9534785	2.7278852	1.2131177	0.9388055	4.871218
TCGA-BT-A42F	2.367123288	0	1.7845315	4.3009174	2.2788781	2.6425572	4.3345939	3.202131	3.1758233	5.8866876	2.3548524	3.4054095	1.454898	2.5294161	1.7202157
TCGA-ZF-A9RF	5.339726027	0	1.513402	4.8162179	1.3778204	4.0191131	3.3125218	3.8901263	1.7928372	4.4692808	3.8545139	1.0956152	1.9917038	3.3567269	3.3074116
TCGA-KQ-A41N	4.394520548	0	2.1491268	1.0792836	1.1700824	0.8816862	0.851365	1.3434383	2.4265142	4.1869079	0.9151481	3.2251856	1.61258	1.5191219	1.6281613
TCGA-GD-A3OQ	0.260273973	0	2.7019785	2.0977367	2.798561	1.2084733	1.2810195	1.5246881	3.9411719	5.7611451	1.0183854	4.6338331	2.0992678	0.968285	5.0200352
TCGA-BT-A20U	1.246575342	1	2.9802325	2.2405418	2.7898714	2.3102408	1.5296481	1.7596923	3.7396488	5.233781	1.3045265	2.1237247	1.9456889	1.0790507	3.994377
TCGA-XF-A9SW	0.991780822	1	3.6943755	3.1203045	4.4895419	1.663347	1.7333199	1.9706797	5.0310318	7.8358035	1.2616618	3.4528015	3.5153778	1.4638731	5.3229016
TCGA-FD-A3B3	1.073972603	0	2.8666998	4.6085013	3.6643636	2.8070267	4.9035901	3.270382	4.6048303	6.2353834	3.0312897	3.9311708	2.422881	2.6110404	6.7532057
TCGA-ZF-A9RC	7.857534247	0	2.9406649	5.3935328	3.6400817	1.0019948	0.9308057	1.1525554	4.3643057	5.9519597	1.0250939	2.7849685	2.503458	1.0126725	4.0033983
TCGA-E7-A6MD	0.353424658	0	1.9804859	3.7907687	3.3395153	1.9894144	1.6185579	3.5294675	3.9896	5.9147266	2.1295238	2.0110215	2.6364632	2.7105754	3.2338716
TCGA-E5-A4TZ	1.279452055	1	1.1793953	1.3380778	1.4087054	1.1731699	1.174375	1.9495285	1.610447	3.672846	1.0427974	1.0647725	1.9575624	0.9945806	1.2373121
TCGA-ZF-A9R4	2.523287671	0	0.954904	2.5713614	1.1329592	2.7633738	2.480029	2.0766387	1.5763882	3.5194312	1.9421007	1.1130695	0.8748869	1.5315262	1.0087312
TCGA-GV-A3QH	0.706849315	1	0.9227884	0.9787117	1.1220307	1.0201241	0.8979746	1.3505363	1.9906189	3.1470766	0.9581917	1.613759	1.2371324	0.991414	1.1377237
TCGA-BT-A0YX	1.095890411	1	2.2349037	3.2539207	1.9629223	1.6522599	2.0633744	2.4655725	3.0275199	4.6850044	1.9048285	3.5817526	1.4123561	1.6339487	1.7798085
TCGA-FT-A3EE	0.271232877	1	1.7236155	1.3986352	1.3414189	1.1505227	0.8443123	1.3720086	3.2210208	4.0562624	1.0531323	1.6792743	3.2520757	0.9356139	2.6406464
TCGA-ZF-A9RL	7.405479452	0	0.934861578	1.391946617	1.158296009	1.266967249	0.885099545	1.42617375	1.142267767	2.690006692	0.88943984	1.935204555	0.864325153	0.952731408	0.985153878
TCGA-ZF-A9R9	2.367123288	1	3.0278369	2.8874449	3.9725939	2.1581264	1.1423682	1.8115715	4.5791335	6.0527825	1.2446368	3.302517	2.865328	1.7037212	3.8300749
TCGA-DK-A1A7	1.534246575	0	1.2904755	2.3778094	1.777193	1.1148279	0.9531532	2.2014483	2.5450208	4.6851211	1.325294	2.2839346	2.1960115	1.1862808	2.059757
TCGA-FD-A3SR	1.649315068	1	2.8317741	3.370452	3.0275285	2.1392695	1.3260902	2.7388924	4.5008818	5.7502796	1.7463162	2.3626174	2.2828549	1.8016655	3.0841599
TCGA-GU-AATP	2.747945205	0	2.4704156	3.0798851	2.7373993	1.2110058	2.2918495	1.9573222	4.6711745	6.3857817	1.9146302	2.512782	2.4632002	1.6886957	3.2885052
TCGA-DK-AA6X	1.279452055	0	1.7879843	3.2959532	2.8008435	2.9056314	1.3197148	2.4147779	3.4558912	5.6253575	1.3967194	3.7358028	2.3336107	1.7788503	3.3532326
TCGA-XF-A9T3	0.18630137	0	3.2167605	3.3803977	4.1740212	2.3293222	3.3843284	3.6796827	4.5840458	6.0837667	2.1263477	4.8691476	2.5980722	2.0959235	5.0876611
TCGA-PQ-A6FN	1.389041096	0	1.7939502	2.7977881	3.0768649	1.2964807	1.9174635	2.0826838	3.4606386	5.4755907	1.3638913	6.0286623	1.3357334	1.443943	2.7971424
TCGA-CF-A1HR	1.065753425	0	1.3524888	2.8047973	1.880298	1.9854608	1.8617193	2.0347879	3.2963067	5.3082027	1.2646466	2.7062928	2.7405805	1.3193049	3.252707
TCGA-E7-A3X6	1.115068493	0	3.1674147	3.7173574	1.974839	2.3241597	2.1364587	2.8845421	2.9303236	4.9335649	2.5763964	2.7333196	1.8462133	1.9031542	3.2106924
TCGA-DK-A3WW	1.361643836	0	2.7520141	5.1442553	2.5464917	2.506291	5.3789858	3.7856141	3.0678509	5.620045	2.6521272	3.9522565	1.017423	2.7800234	3.6665616
TCGA-XF-AAMY	8.249315068	0	2.6106866	1.7231123	3.5137783	1.4444928	0.9990695	1.822434	4.1592581	5.7534274	1.0863032	2.1840678	2.4989029	1.133324	4.4440763
TCGA-K4-A3WS	2.084931507	0	3.5707172	3.4619544	4.5621792	2.2092085	2.5556163	2.6824395	5.3049488	6.7457656	2.2671769	3.3323059	3.2371594	1.929248	4.2779813
TCGA-GC-A3YS	2.076712329	0	2.6194429	3.1418122	3.667503	1.5307783	3.5595757	2.169825	5.1417948	6.3156604	1.4159969	3.6127884	2.6952761	1.4515871	4.9803335
TCGA-DK-A1AF	1.468493151	0	3.4391573	3.6641776	3.9527812	2.2253204	3.205185	2.8619821	5.7340015	7.3187927	2.2600344	3.415404	4.2935953	1.9374341	6.1036154
TCGA-LT-A5Z6	1.298630137	0	1.2252158	2.929492	1.4339803	2.729414	2.4263622	2.2937563	2.019607	4.3257318	2.0168001	1.3775872	0.8043793	1.8599993	1.4487397
TCGA-GC-A4ZW	0.04109589	0	1.4492376	1.7686971	1.0279563	1.286414	1.5132323	2.3695712	1.7881767	3.8131579	1.1943906	1.2004895	1.2669874	1.1189478	3.0649246
TCGA-K4-A4AB	0.208219178	0	2.43666	2.4149604	2.8545889	1.4616963	1.5815953	1.6163055	4.1588508	5.4898879	1.201924	2.7242794	2.1791882	1.0464929	4.5947836
TCGA-DK-AA74	4.679452055	0	3.0163296	5.4972493	4.2801648	2.4942377	3.8290503	3.4779996	5.002563	7.0834839	2.9878943	5.6735042	3.0443184	2.6722496	5.2440309
TCGA-G2-A2EO	2.936986301	0	2.2487457	4.6379413	3.7910644	1.680479	3.6146254	3.3633418	4.5212059	6.5237578	2.700505	2.273067	2.3913796	2.1280132	3.2352761
TCGA-DK-A1AG	1.301369863	0	1.2119021	2.8477504	1.6609382	1.4187832	1.7510335	1.6875248	2.4460641	4.2216697	1.4610661	3.0798768	0.9746861	1.4369301	2.667345
TCGA-GV-A3JZ	1.652054795	0	2.1758761	2.0013132	1.9844714	1.2617203	1.6527686	1.540458	3.8294541	5.1616912	1.3155002	2.5412963	3.1044476	1.1058039	3.5607991
TCGA-XF-A9SV	1.063013699	1	2.7106458	2.1552734	3.6512412	1.0414694	0.8467719	1.3590795	4.3694373	5.945479	1.0584691	1.7602205	2.6645607	0.9885116	2.1621621
TCGA-UY-A78K	1.468493151	1	1.5866378	4.9320536	2.1637673	2.8699698	4.1413534	3.6895302	3.1499792	6.2061489	3.0870829	2.1478988	1.5020479	3.259373	4.0350203
TCGA-FD-A6TH	0.35890411	1	2.0383369	2.02177	2.3958487	1.23835	1.3135347	1.6929086	4.4047295	5.7215363	1.3078353	1.54928	1.7206883	1.1402852	3.2379814
TCGA-DK-AA6W	1.136986301	1	3.0604049	2.2585642	2.195154	1.7520958	1.2869088	1.7989646	2.535425	5.8609805	1.4285645	4.5139287	2.4215895	1.3132486	2.8675677
TCGA-CF-A3MG	1.010958904	0	1.12817096	1.08597393	1.0666834	0.79422884	0.73519553	1.16730434	1.93030345	3.09173485	0.85708357	1.56302553	0.79608569	0.76345036	1.12542742
TCGA-DK-A3X1	4	0	1.4701874	1.9081815	2.4586649	1.278939	1.0624558	2.086917	3.833015	5.3822285	1.1144989	1.7504637	1.3041699	1.1450515	1.8672418
TCGA-DK-A1A6	5.534246575	0	1.5723563	3.6004417	1.4392966	1.4615118	1.9202844	2.1723691	3.3034217	5.0844715	2.3863337	1.6695892	1.5107304	1.5114674	2.8211213
TCGA-XF-AAMG	9.216438356	0	2.4128465	2.3197009	2.2552561	1.429043	1.378478	2.4941299	4.3485602	5.8575092	1.7132113	5.2999354	2.2264542	1.2801402	4.2976524
TCGA-E7-A541	1.449315068	0	1.2580488	3.9252344	1.3068204	2.5306255	3.0120453	3.2000491	3.3905903	5.0584761	3.0665116	2.4914839	2.4529406	2.4352437	1.1945346
TCGA-XF-A8HE	10.45753425	0	2.3013963	3.6253838	2.4786177	2.0167349	4.080897	2.7342782	3.6475847	5.1063108	2.5373065	2.1082914	1.7425811	2.2187102	4.1484157
TCGA-DK-AA6Q	1.131506849	1	1.8476068	4.1649037	1.6727007	1.7434778	3.8089851	2.7071356	1.6804638	4.0418522	3.2370156	4.1853803	0.8103246	2.108047	3.30529
TCGA-UY-A78N	7.235616438	1	1.6280302	1.7964063	2.4409513	0.9450606	1.1667898	1.8214437	2.7834406	4.4347591	1.0343523	2.8424429	1.4400777	0.9700829	1.7474754
TCGA-DK-AA75	0.931506849	1	1.0449658	1.2377352	1.1233483	0.9299497	0.9840921	1.38484	2.0984673	4.061746	0.8570836	1.3417701	0.9983068	1.0569287	2.4808566
TCGA-ZF-AA5P	1.019178082	0	3.8462212	2.8468537	3.860241	1.5927969	1.8566661	2.2208329	4.2813237	6.4433356	1.4809735	3.5496459	2.6117713	1.7017335	4.9320002
TCGA-GC-A3WC	1.479452055	0	2.4409402	4.0850769	2.5507596	3.5070193	2.6525677	3.1344102	3.293875	5.815412	3.1605906	1.8462135	1.5098136	2.4264776	5.1359991
TCGA-K4-A4AC	0.761643836	1	2.1203222	2.916455	2.207638	2.5752088	3.2741255	1.9003286	2.5119079	4.5417749	1.7976123	6.0308908	0.8896047	1.3388015	6.2811136
TCGA-FD-A3SL	1.871232877	0	3.8549691	1.9731738	4.3612531	1.7677591	1.1997906	1.7686383	5.1904969	6.6622078	1.4601972	3.1660589	2.7374412	1.0153427	4.429655
TCGA-K4-A5RH	0.756164384	0	3.1157868	5.0623379	2.4822711	4.1352249	3.0188597	4.3267652	4.0459499	8.3467678	3.8261818	1.961707	1.7635417	2.9994271	6.141682
TCGA-FD-A5C1	4.391780822	0	3.010062	4.0674893	3.0673071	2.6942651	3.1505579	2.770646	4.3057086	6.4464993	2.8289648	3.3681724	2.3548588	1.843965	4.6945274
TCGA-XF-AAN7	1.547945205	1	3.0716509	1.9542734	3.5839284	1.2951092	1.1703455	1.6502942	4.4610545	7.6063143	1.0602657	2.1873744	5.4849322	1.1131755	4.7161449
TCGA-2F-A9KO	1.857534247	0	2.3471658	4.2094021	2.646496	2.6078144	3.0130653	3.4261975	3.1978047	5.1413676	2.4257496	2.0347612	1.9964042	2.6609428	2.5686939
TCGA-DK-A3IM	0.652054795	0	1.8618595	1.1833624	2.4067738	1.1057867	1.1246494	1.555632	1.5121291	4.4455503	0.949819	5.1311158	0.8134335	0.825556	3.8188924
TCGA-FD-A3SS	1.071232877	1	1.6111329	1.2509607	2.3553387	1.0309432	1.0140583	1.260824	2.8409808	4.9609189	0.9793821	1.5867436	1.1700336	0.9486232	2.6069339
TCGA-UY-A9PE	0.517808219	0	1.9902314	1.570568	2.7234539	1.1335571	1.0782494	1.4856349	3.4458451	4.9846621	1.1605717	1.9090175	1.3391211	0.989101	2.4405762
TCGA-GV-A40E	0.715068493	1	2.0500315	2.3681621	1.7825132	1.345431	2.568425	1.6698761	3.6957425	5.0004066	1.8325823	2.8082102	2.2345147	1.3501688	3.4229577
TCGA-BT-A2LD	1.706849315	1	1.3683192	2.6793928	2.4339262	1.0028835	1.1224407	1.5585687	3.5566774	4.696625	1.384109	1.6864764	1.497196	1.3999374	3.932289
TCGA-UY-A9PD	1.484931507	0	2.0742268	1.8927083	2.4261021	1.5333242	1.0305213	1.3249831	4.0948033	5.5003107	1.0389192	2.3327398	1.6893376	1.0286186	3.0960196
TCGA-DK-A3IQ	1.476712329	1	4.3651502	1.5187324	5.3575932	1.1479465	0.8833129	1.3754451	6.1869549	7.6237051	0.9453837	3.9449406	4.0933221	0.9517597	4.9054297
TCGA-E7-A4XJ	0.18630137	1	1.044355	1.2342459	1.6937133	0.9477138	0.9658739	1.5487495	2.8782303	4.3848935	0.8753083	1.7142161	2.189034	0.8391713	1.785264
TCGA-XF-A9T6	0.175342466	0	1.3920445	2.3241811	1.7831263	1.9838205	1.5363725	2.5381942	2.5003779	4.4904431	1.2880182	1.9655934	1.0995182	1.138606	3.9999878
TCGA-FD-A43Y	1.010958904	0	1.9772176	2.828107	2.7865237	1.6830893	2.8292536	1.8299601	3.6467697	5.5112632	1.6251977	4.6086644	2.0509303	1.3994075	4.934286
TCGA-S5-AA26	1.378082192	0	1.3455525	1.5042572	1.7150402	0.9724641	0.872529	1.1049378	2.1055925	4.2075397	0.9320247	3.0044425	1.4210558	0.9208579	1.4011224
TCGA-YC-A9TC	0.054794521	1	1.4049584	1.8583024	1.8727492	1.1330437	5.3322958	1.5119718	3.3107718	5.2498366	1.3054	1.9033877	1.281028	1.0520606	2.8616723
TCGA-K4-A6FZ	0.150684932	0	2.5436567	2.8507931	1.4081357	2.4947126	2.4376759	2.1274231	2.5475371	4.7084754	1.6483864	1.391302	1.745582	1.4857529	4.7163131
TCGA-KQ-A41R	3.698630137	0	1.4309564	1.9002023	1.3054115	1.2016176	0.9090308	1.2390212	2.7993396	4.8572772	1.154928	2.4034491	1.1438169	1.1972409	1.2738663
TCGA-DK-AA6M	4.334246575	0	2.1363951	3.5550191	3.1536468	2.2976144	4.4186404	2.7468639	4.0123072	5.3788577	2.1029963	4.3970869	2.0513068	2.1392253	4.428169
TCGA-ZF-AA52	2.950684932	1	2.9825478	2.7409665	2.8772734	1.9121205	2.7483955	1.8522425	4.7147276	6.8139044	1.3930607	3.3386451	3.3056876	1.4357501	4.3990614
TCGA-K4-A5RJ	0.145205479	0	3.0709365	5.2181676	1.7908786	3.561439	3.5706053	4.4065669	3.6665504	7.8257838	4.7839355	3.5088731	1.4726031	4.0583007	2.7638118
TCGA-HQ-A5ND	0.750684932	1	2.7892639	1.640922	1.4649018	1.6619546	2.8123036	1.5448145	1.9877295	3.6345225	1.0624167	2.7859672	0.9295603	0.9557733	4.7037418
TCGA-BT-A3PK	0.830136986	1	2.5309476	2.9517119	4.208582	1.5759647	1.7610291	2.065502	5.3818835	7.1961175	1.5056138	3.4407656	1.6750254	1.5052579	4.4105109
TCGA-FD-A3N6	1.323287671	0	2.7735995	3.0530434	2.1764294	1.6719204	2.1254121	1.9612431	2.8302487	4.9850744	1.8920077	3.2771269	0.9377692	1.2853834	4.4592824
TCGA-UY-A78P	6.520547945	0	2.5022704	4.2433858	2.704223	2.5342441	3.839498	3.0522407	3.4318615	6.5184515	2.4425204	3.4743846	1.9506659	2.0131774	3.5011306
TCGA-BT-A20Q	1.624657534	1	2.5886156	3.5773839	3.4671272	1.9474737	1.2007356	2.8403797	4.602628	5.681143	2.1894922	2.6404016	2.5616987	1.750669	3.1246039
TCGA-CU-A0YR	1.260273973	1	2.6437907	2.9879668	1.4212047	1.8698593	2.5164857	2.2192958	3.5397003	6.0831394	1.663496	1.9513761	2.244476	1.2312993	3.3626872
TCGA-SY-A9G5	2.630136986	0	2.5601653	4.3414855	3.9045675	3.0124691	4.9534503	3.403443	4.9807103	6.7938119	2.6032396	2.9382985	2.4485294	2.7250599	5.0824488
TCGA-4Z-AA84	1.260273973	0	2.6287063	1.1094826	1.9891697	0.8964092	1.6397364	1.1936434	3.4443552	4.3710101	1.0666558	1.8277272	1.55975	1.0040879	1.6702308
TCGA-4Z-AA7Q	1.397260274	1	1.8609083	4.4412231	2.4152926	2.6642264	2.9301014	3.5210559	2.7984981	5.2250106	2.9689142	4.1069023	2.4594372	2.7257105	1.2945657
TCGA-FD-A5BT	0.898630137	1	2.9648866	5.5438391	3.7876258	2.4224995	4.4665856	3.8326972	4.449584	7.5792161	2.8881962	2.7715371	3.3310199	2.9075381	1.9979357
TCGA-CF-A27C	1.164383562	0	0.8935075	1.2138008	1.4589977	1.5927408	0.9273288	1.2919912	1.5338832	3.3074457	0.9201128	1.0009232	0.903072	0.9845739	1.1957249
TCGA-E7-A6MF	1.194520548	0	2.0464104	2.0249548	2.1801615	1.8990592	1.0456647	1.6356437	1.5299037	3.4927587	1.4742876	1.3100725	1.7366211	1.2559876	1.3494169
TCGA-FD-A6TF	0.189041096	1	2.9413572	2.5092375	3.388887	1.3950343	1.3256079	1.9119975	4.4596868	6.407284	1.4462452	3.2339839	2.8518322	1.2789811	5.2154413
TCGA-XF-AAMR	7.643835616	0	3.6785446	1.6686462	4.0669398	2.059596	1.791188	1.6345191	3.9599058	6.0772338	1.118427	3.4212716	2.6711454	1.1890502	3.2322557
TCGA-XF-A8HF	8.093150685	1	1.7335796	2.6082887	2.5687269	1.214145	1.8905245	1.5366703	3.1022119	5.6783701	1.3615983	1.9840879	1.422132	1.2074216	1.8524787
TCGA-ZF-AA4U	0.717808219	1	0.9309673	1.7635048	1.3234633	1.2979011	0.8638107	1.305937	1.5391897	3.4511741	1.3491319	1.2304089	0.8075317	0.9118749	1.2935176
TCGA-E7-A97Q	0.673972603	1	2.1908051	2.2396263	1.9885367	1.9780039	1.2207009	1.9623045	3.7543885	5.296161	1.0542488	1.9956894	2.6415358	1.5795029	2.4078252
TCGA-ZF-A9R0	1.863013699	1	2.0166782	2.3242179	3.1442754	1.437817	1.1182334	1.6653291	2.718405	4.1672426	1.2978706	2.1881524	0.9335087	1.3117195	3.381655
TCGA-FD-A43S	1.246575342	0	2.516015	5.6825726	3.5267727	2.8407328	3.022689	4.4257419	4.0535873	6.8468903	3.0754342	4.0721891	3.4800755	3.7572666	3.1432765
TCGA-XF-A8HG	1.279452055	1	0.8491427	0.7815024	0.8227871	1.5395694	0.763245	0.8832818	1.2943467	3.0195676	0.9014613	1.0320223	1.0653276	0.8044244	0.6452522
TCGA-K4-A83P	1.356164384	0	3.0731106	4.9184128	4.0003944	3.1765823	2.1837662	4.2403091	4.5218993	6.883223	3.3056407	3.4515294	3.574137	3.41083	3.8322117
TCGA-GD-A2C5	2.224657534	0	2.1955448	1.6616379	2.5787408	1.0908778	1.0826096	1.864856	3.8239306	5.4398338	0.9883565	2.4671609	2.546237	0.9921085	2.7520233
TCGA-XF-AAMX	0.564383562	1	1.946127	2.9803626	1.8669059	1.3989739	0.9079667	1.4066233	3.9063764	4.8783079	1.3562812	1.4962411	1.9836903	1.1889044	3.4184255
TCGA-DK-A1AE	1.345205479	0	1.7922551	2.0050468	1.7163132	1.2490699	3.1791165	1.6369417	2.9793573	3.9717481	1.1731764	2.6836001	0.991123	1.0351796	1.9165146
TCGA-FJ-A3ZE	0.887671233	1	0.8678187	1.0988841	1.5018256	0.8426339	0.8765278	0.9870764	1.3412862	3.2482557	0.8796602	1.4115746	0.9440664	0.8705273	0.8466969
TCGA-DK-A2I1	1.495890411	0	2.5813168	3.4357453	2.9377837	1.4797795	1.6470901	2.7034891	4.3448592	6.5411154	1.8440441	2.5756835	2.5533072	1.4388294	3.159141
TCGA-DK-A6B0	6.383561644	0	0.9182141	1.2080213	0.9656227	0.9873184	2.1935187	1.6356795	1.6264506	4.2709661	0.9608763	1.8047059	0.9710482	0.9369026	0.8823921
TCGA-FD-A5BR	1.797260274	0	2.0113375	3.9099137	2.9597261	1.9166201	1.575427	3.3148162	3.6861948	5.7951838	2.1798822	3.1131336	2.9278908	2.3993996	4.1733074
TCGA-GD-A3OP	0.175342466	0	2.2587	2.8767249	2.5665218	1.7969786	1.1300676	2.2827049	4.1416578	5.6900474	1.3869471	2.4898765	3.1637942	1.6216716	3.1526997
TCGA-KQ-A41P	2.997260274	0	2.0968043	2.3808627	3.1880426	1.3501027	1.2834376	2.082187	4.2414134	5.7885245	1.4716864	2.0307524	1.7911	1.3169602	2.1818646
TCGA-UY-A9PH	4.276712329	0	1.9928754	4.174026	3.0271925	3.1040998	3.962437	3.0174808	3.6904749	5.9941661	2.5623947	2.117085	1.5520331	2.2906951	2.7864261
TCGA-FD-A5BY	0.687671233	0	2.3945417	2.3327577	3.6802309	1.6720167	1.7994702	2.3689139	3.8929892	5.6363039	1.0197857	2.0779211	2.0640436	1.2757587	5.3884436
TCGA-K4-A3WU	0.287671233	0	2.229368	4.281335	4.145812	2.440299	1.543378	3.433075	4.220012	6.354057	1.903942	3.853289	2.700948	2.902382	5.078079
TCGA-FD-A3SJ	2.024657534	1	2.9266375	1.8493399	3.3750345	1.4397785	0.9944716	3.3976047	3.9682345	5.3086255	1.1477681	2.9041112	1.7134613	1.3972706	3.3618278
TCGA-E7-A519	1.391780822	0	1.0183897	4.428668	1.3267725	1.5597106	2.7959665	2.6791944	1.9876406	4.827246	1.3620297	2.7078054	2.4665042	2.1412205	0.9374978
TCGA-DK-A3IU	1.668493151	0	3.0329244	5.2876247	3.2487384	3.183686	3.467904	4.2952567	4.19308	6.6104029	4.4980822	2.5054727	2.1857292	3.03762	4.9713263
TCGA-XF-A9T0	2.189041096	0	1.6731466	2.9848091	2.4377864	1.3634418	2.3258039	1.9488841	3.5484505	5.4204445	1.8420124	1.8867554	1.7439053	1.5815554	2.3796682
TCGA-YF-AA3M	1.136986301	0	1.8171766	1.8405511	1.3068052	1.5615045	0.9834711	2.2880402	1.9721413	3.9901467	0.9645572	1.523461	0.941301	0.8927343	3.3193593
TCGA-4Z-AA7Y	4.093150685	0	1.455904	1.0712795	1.5648964	1.495135	0.990689	1.5101409	2.6858663	4.3580198	0.8856908	1.2325394	1.0996717	0.8349929	1.8596337
TCGA-KQ-A41Q	0.989041096	0	1.1155507	1.0989594	1.8596738	1.1119628	0.9076289	1.4493112	2.8582327	4.3240245	0.9144093	1.1194645	0.9965188	1.0538628	1.6847245
TCGA-FD-A3SP	1.098630137	0	4.2096292	3.6341542	4.4477539	2.3397696	1.8729605	2.9036586	5.8826856	7.7023299	2.1876454	4.1726848	3.9228494	1.8862362	6.8152539
TCGA-GC-A6I3	0	0	1.6804643	5.0579782	2.5541801	2.6911918	2.5915459	3.2570077	2.6715942	5.9069903	2.872978	2.2780389	1.6933734	3.0006457	1.3339474
TCGA-4Z-AA80	0.052054795	1	1.077604	2.0117272	0.7161055	1.2147652	1.6226551	1.350875	1.7730506	3.5006607	1.2936119	1.3724841	1.3831013	1.2914797	1.1137341
TCGA-G2-A3IE	1.676712329	1	0.9785479	2.3197199	0.9293997	1.3999442	0.9717647	1.8500896	1.9006255	3.947793	1.1132278	2.1032518	1.8887374	1.2654554	1.0633137
TCGA-CF-A9FF	0.989041096	0	1.6980734	3.2512845	1.3224682	1.7128854	1.4122441	2.0646384	3.6117423	5.1263172	1.4736029	2.9522891	2.627124	1.6650145	1.4860107
TCGA-XF-A9ST	0.350684932	1	1.9209096	1.0315444	1.2902521	0.7510887	0.738405	0.9972604	2.3730931	4.4903656	0.9521502	1.7656161	0.9748201	0.8596244	1.9149898
TCGA-DK-A6B5	3.421917808	0	1.371978	2.6848711	1.6544212	2.2420597	1.8338517	2.4821883	2.9599143	4.8566533	1.6560096	4.4459995	1.6361816	1.3181903	2.5721204
TCGA-GC-A3RC	1.326027397	0	2.6912633	3.9450288	2.6739827	1.8835199	3.9548479	2.9639228	3.4692054	5.1885491	2.1221747	1.8834373	0.9983162	1.5348352	4.1077439
TCGA-GV-A3QK	2.279452055	0	1.223434	3.5427828	1.2970665	2.0230325	2.0499681	2.7596102	2.2799416	4.3488931	1.7959786	1.7759743	2.3347952	1.9579379	1.9894461
TCGA-CF-A1HS	1.046575342	0	2.036183	1.9865191	3.3056458	1.4865537	1.5862889	1.8560156	3.6915149	6.8168979	1.0720551	5.4233837	1.0857416	0.984182	3.5264171
TCGA-DK-AA71	1.136986301	0	1.4359969	2.3412304	1.5724279	1.2057498	1.2532267	1.8691227	2.3410053	4.2779381	1.3499456	2.7602191	1.0511556	1.0355752	1.5991133
TCGA-KQ-A41O	4.21369863	0	0.8016547	0.7825457	1.4382691	0.8098926	0.7643468	0.9018726	0.9263707	2.4403935	0.8570836	1.2484331	0.7638809	1.0069983	0.7873817
TCGA-E7-A677	1.21369863	0	2.4792839	4.4795177	1.5559163	1.6612079	1.0202574	1.5467369	2.9656286	4.7764247	1.3744564	1.6158885	1.6884806	1.9293444	3.0612035
TCGA-DK-A6B1	5.61369863	0	1.8305264	1.9242938	1.5731987	1.9238317	0.9835963	1.5007532	3.2523444	5.5952353	0.9270493	1.7466889	1.788784	0.9845927	2.3299124
TCGA-CF-A5U8	1.093150685	0	0.7558579	1.4421239	1.232345	1.023448	1.0137343	1.2799209	1.4498608	3.9404137	0.8570836	1.2634999	1.1763339	0.8728298	0.9436379
TCGA-GU-AATO	0.887671233	1	1.9644696	3.7467936	2.9391828	2.0368715	1.6469354	2.2739625	3.0484234	5.8085174	1.6786732	2.3929816	2.441387	1.6800383	2.9321977
TCGA-CF-A9FH	-0.175342466	0	1.0242994	1.1261101	1.4740153	2.0390213	0.9488994	1.2880281	2.2026525	3.7693673	0.9398856	1.3907258	0.8103219	0.9256618	1.1938451
TCGA-FD-A6TG	0.254794521	1	3.4274316	3.4051987	3.3335825	1.7511779	1.6075121	2.407902	4.4682994	6.0483348	1.5687283	3.0482531	2.4148075	1.5243747	2.9472223
TCGA-4Z-AA7O	1.093150685	0	1.8486606	3.1900356	1.9711754	1.9147963	1.2973161	2.4226956	3.2035788	4.9794202	1.9848593	1.6425716	2.0388317	1.5260881	2.2790926
TCGA-GV-A3QI	0.882191781	0	1.4541533	1.1062784	2.6167835	1.4278115	0.8094018	1.0742441	3.0413745	4.3337263	0.9755553	1.2231165	1.0082088	0.842828	2.4980335
TCGA-DK-A6AV	5.347945205	0	1.4152169	2.6994523	1.2417435	1.4765275	1.3877924	2.3221007	2.6943816	4.9904339	1.5044315	1.7431478	1.955091	1.483742	1.8386271
TCGA-DK-A1A3	1.821917808	1	2.2950332	2.7245175	2.2852623	1.6607232	1.4012795	2.3939686	3.9181121	5.4952919	1.666759	2.0824939	3.1243892	1.216668	3.6935866
TCGA-GD-A6C6	0.183561644	0	0.9794984	2.2937092	1.578025	0.9088737	2.3847719	1.2889774	1.7186858	3.7392183	1.0039544	2.7907058	0.9037575	0.8417248	0.740057
TCGA-GC-A3RD	1.17260274	0	1.4594715	1.0878516	1.7688099	1.1586156	1.1739604	2.1808865	2.3984032	4.7177975	0.9340839	1.6561797	1.1284973	0.791519	2.4525366
TCGA-BT-A20R	0.421917808	1	3.060667	1.7847859	4.0775301	1.0793365	2.2036515	1.4787723	4.7693341	7.4292389	1.0779178	3.0906278	3.4814965	0.990204	3.5276106
