# Supplementary material for: Identification of Immune-Related Genes Associated With Bladder Cancer Based on Immunological Characteristics and Their Correlation With the Prognosis
Source: Front Genet. 2021 Nov 26;12:763590. doi: 10.3389/fgene.2021.763590 (PMC8664377; doi:10.3389/fgene.2021.763590)
Supplement: Supplementary file 1 [file DataSheet1.ZIP › supplement data/Supplement data 5.txt]

id	futime	fustat	CD4	S100B	NA	IL2RA	CXCL12	NRP2	CTLA4	CD209	CXCL5	PRF1	MARCO	NA	NA	THBS1	NA	CD19	HLA-F	NA	CSF3	PIK3CD	CD1A	CD3D	PTGDS	CXCL9	NA	CD74	NA	HCST	MMP9	SPP1	IL34	NA	NA	NA	NA	CIITA	S100A7A	CSF2	NA	HLA-DOA	FPR1	GNLY	IRF1	C5AR1	NA	CCL5	OSMR
GSM959961	796	0	3.6765638	3.857031	NA	2.1668589	1.990952	0.2188806	2.6670365	0.3500071	3.9101712	0.5008051	3.0110404	NA	NA	2.7347691	NA	0.7382216	4.4601927	NA	0.2422187	3.718434	2.7535223	1.3047381	3.7491568	4.4554866	NA	6.2814795	NA	5.9388784	4.2414079	1.9346172	0.4783531	NA	NA	NA	NA	1.3246941	1.318862	1.9298132	NA	0.2665856	5.4210104	1.8166353	2.148807	5.9311678	NA	3.5046769	2.5414755
GSM959962	796	0	5.37061476	2.72543011	NA	1.20052768	1.19815579	1.44145207	2.05117666	3.43035414	2.2016267	1.09990003	1.35370116	NA	NA	1.97316218	NA	0.61858604	2.25001761	NA	3.20981612	2.56333554	2.72195374	2.76834011	1.52866382	0.78635801	NA	4.43491249	NA	6.08025587	1.86270926	1.13272395	0.77500301	NA	NA	NA	NA	1.49571941	3.27390854	1.54379444	NA	0.51815698	4.07117853	3.03022208	1.35245117	3.07276111	NA	4.22431832	2.37207674
GSM959963	1173	0	3.7831659	2.9556522	NA	1.9877246	2.462813	1.1693246	1.8675393	0	1.2872562	1.725861	2.9599994	NA	NA	3.071025	NA	1.0099381	5.0102212	NA	7.139496	1.3786009	1.1823274	1.6964683	4.9618995	0.2211762	NA	6.7296431	NA	0.8597295	6.1633672	3.3694483	0.5649204	NA	NA	NA	NA	1.5982411	0	2.2717759	NA	2.4553022	1.6717309	2.7295357	1.5993093	1.900945	NA	1.5757873	1.9256061
GSM959964	236	1	4.52860299	2.64590012	NA	2.88030007	2.28444528	1.29694459	3.37004333	0.45587731	1.9438791	3.71142603	0.99188691	NA	NA	1.14524425	NA	1.67071858	2.2801038	NA	0.99093148	0.86511126	2.78729113	4.59637237	2.86631038	3.60714235	NA	4.28647253	NA	4.97604819	3.24563749	3.9141107	0.47083103	NA	NA	NA	NA	2.30271525	0.34723627	3.48426564	NA	0.09275357	0.6981744	0.67223753	4.00080593	0.98213322	NA	2.4277567	0.94803694
GSM959965	297	1	3.894501433	2.878405213	NA	1.64667595	2.715993789	1.570224364	2.790741561	0	3.357356369	4.38294186	0.811841835	NA	NA	6.726227401	NA	2.65889002	6.264042436	NA	0.082364948	3.598320838	2.829429733	2.085490642	5.7326958	0.960658909	NA	5.522110258	NA	3.375363536	4.151536162	4.116196831	2.090586687	NA	NA	NA	NA	1.251084948	0	2.149447272	NA	2.308583769	0.323163483	2.641566838	4.022744018	1.893597863	NA	3.53044678	3.045995619
GSM959966	181	1	3.5374818	2.5910031	NA	2.6725062	2.2852326	1.8180546	1.6080168	0.8001967	2.3311086	2.4864737	0.8856351	NA	NA	3.8033878	NA	0	4.9761998	NA	0.9639408	1.8452146	5.1325898	0.1386838	2.2382665	1.1010621	NA	4.5928658	NA	4.6982203	2.0268523	2.8240093	0.9230558	NA	NA	NA	NA	0.9692751	5.322599	1.0645916	NA	2.9823621	3.0389711	1.0026574	1.1201799	1.1189238	NA	2.893242	1.4034687
GSM959967	809	0	3.53405273	1.92292595	NA	1.20301483	3.10190625	2.72941462	2.87800885	0.04814098	3.25123429	1.33946511	0	NA	NA	5.11741116	NA	0	1.60136956	NA	0.89253365	3.08121751	2.01664201	2.68198478	2.93934153	3.3865162	NA	4.91548345	NA	4.51867384	4.66154603	0.73323637	1.76168586	NA	NA	NA	NA	0.68362459	2.05006429	2.71143427	NA	3.07396504	0.8252233	1.68316739	4.45487346	2.64854421	NA	6.88187759	2.19344761
GSM959968	118	0	2.4826311	3.9203349	NA	3.9155682	6.091802	1.1045435	2.0609056	0.3382958	2.3385135	2.0563562	2.0214949	NA	NA	5.1665497	NA	3.4149857	4.5719357	NA	1.5582628	2.174592	2.5914753	0	4.7368662	4.730008	NA	6.1421408	NA	3.2531791	4.3081092	2.0169545	0.982898	NA	NA	NA	NA	4.1159601	5.9305792	0.4838446	NA	1.4992796	3.3521764	3.6043048	2.9147952	2.4586854	NA	3.3529029	3.2630879
GSM959969	545	0	3.1851571	2.6141046	NA	2.8589288	2.4849885	2.2909487	2.3973439	0.8596135	2.908599	0.8912838	1.5990405	NA	NA	3.5386601	NA	1.1775624	1.546519	NA	3.6812025	2.0716857	1.7374147	2.1642301	1.406029	1.2162714	NA	5.7736968	NA	4.5300891	2.2065986	4.5112206	0.1908404	NA	NA	NA	NA	1.7941238	1.5246953	0	NA	1.4894601	4.7128431	0.4400346	1.4765412	4.950348	NA	3.4204903	3.8881147
GSM959970	394	0	3.6871731	2.5340846	NA	2.1949682	2.7577203	1.6190823	2.9918067	1.9641473	2.3956001	3.4320119	0.1104003	NA	NA	4.1375074	NA	2.5499284	4.4391171	NA	2.9139227	3.4376894	2.8446862	2.7577135	4.0341446	0.7361635	NA	6.1281795	NA	4.3599255	9.1049117	2.033026	1.7001529	NA	NA	NA	NA	0.9181186	2.7647669	2.2491168	NA	1.8398929	2.5547575	1.1853834	4.0250647	1.9325785	NA	4.7608606	4.8216899
GSM959971	439	1	3.95999572	2.36132461	NA	2.77481396	0.19704338	2.7022015	1.61658677	0	2.92638305	0	1.3013708	NA	NA	4.35303127	NA	0	2.36348963	NA	0	2.41627323	1.50518752	3.72002186	0	0.77238327	NA	5.22734783	NA	4.03977585	3.95605435	3.02373611	1.44504646	NA	NA	NA	NA	1.96812234	0.67479747	0.40723804	NA	2.06261965	4.57028961	0.68276924	2.12917951	4.75095663	NA	2.94485233	2.99111583
GSM959972	15	1	5.64679996	3.36488907	NA	3.92236426	2.82570567	2.047105	1.80744018	0	2.86994723	2.98527992	0	NA	NA	4.00698614	NA	1.83667772	2.25574762	NA	0.19024454	1.06874321	2.53964059	1.6985248	1.10289788	2.40461708	NA	6.40351122	NA	0.72814117	3.09218363	3.78990475	1.50380094	NA	NA	NA	NA	1.42996957	0	0	NA	2.61075774	0.280772	1.18838699	3.06349686	1.14139882	NA	2.15791123	7.36161123
GSM959973	350	0	3.71974033	4.626273	NA	4.3738734	2.92216438	1.73104663	2.17122762	1.31515305	3.62588439	3.05140374	0.04221936	NA	NA	1.94154452	NA	1.1254231	1.41205974	NA	0.32615791	1.50197064	3.23228898	0.10436488	1.81036736	1.80199464	NA	4.60853987	NA	6.0386194	3.43115112	4.04329448	0.55517619	NA	NA	NA	NA	2.44725108	0	3.5611086	NA	0.1737185	2.10491711	2.0139691	2.07938884	0.8896275	NA	3.09248704	1.99457557
GSM959974	80	1	4.0141596	3.0745621	NA	4.2801787	0.5289626	2.1422933	2.7214149	0.1446826	2.687042	1.8548944	0.7173222	NA	NA	5.3965418	NA	2.091111	2.9653086	NA	0.0326661	3.3559323	0.6177991	1.1735205	1.9641839	0.2508431	NA	5.1536626	NA	3.2193632	2.3790512	5.457162	0.3974668	NA	NA	NA	NA	7.3398016	4.6605726	1.1150129	NA	1.6903855	3.3141388	0.1758393	2.8800471	1.0085107	NA	3.5146853	3.0338327
GSM959975	276	0	4.66176983	2.98099136	NA	4.07671216	1.82359205	2.71088612	3.57650901	0.79818858	2.06741782	0.17659479	1.74623391	NA	NA	4.32490177	NA	0.16347224	2.90761034	NA	0.79627408	2.19860952	3.46388322	2.88784735	0.96315743	2.15106044	NA	7.31273753	NA	3.01125745	3.24988194	0.79078233	1.08491065	NA	NA	NA	NA	2.14807294	1.42690631	0	NA	1.51261407	0.90100151	3.45646333	1.51546103	1.92542104	NA	2.19064525	4.07321571
GSM959976	286	0	3.7828666	3.2948299	NA	2.2849589	1.8696098	0	0.1625024	0.7567371	3.3495002	0.8555737	1.5337964	NA	NA	5.2495551	NA	0.5696196	2.4917443	NA	0	1.949069	2.1859394	0	1.2349162	4.6114708	NA	4.9617063	NA	4.2459357	1.126099	5.6872349	0.5049099	NA	NA	NA	NA	1.6702843	3.359932	1.3677252	NA	1.2563832	1.7113095	2.2048615	2.7705231	2.8243512	NA	2.0861497	4.1015516
GSM959977	342	1	4.7783459	3.5645455	NA	1.2748306	1.7835991	2.6884574	1.6245778	0.1364054	2.2071524	3.0435581	0.5766951	NA	NA	1.9216872	NA	1.4576258	3.7181535	NA	3.5753465	1.9694129	2.1054644	2.8758611	5.8856138	3.0015136	NA	6.1121202	NA	3.8518157	3.1132012	5.4602927	1.0900381	NA	NA	NA	NA	2.0249499	2.0679332	0.9565804	NA	5.248097	3.8511115	2.5004583	2.9518728	3.5126242	NA	2.2488281	1.8990818
GSM959978	251	1	3.1255976	3.0779312	NA	0.7394042	0.9227493	1.227228	3.0441033	0.5371843	1.9660797	0.2194801	2.3671675	NA	NA	2.7323407	NA	0.270702	4.1806991	NA	4.3439521	3.4977323	0	2.4037167	1.4018046	1.5270258	NA	4.4361768	NA	6.015341	2.4528055	5.5494626	2.3190551	NA	NA	NA	NA	1.664783	4.7279612	1.6630281	NA	2.803476	1.7006899	2.2246886	1.5437513	2.6097388	NA	4.6848367	2.5510596
GSM959979	703	0	2.6493338	3.1725054	NA	1.8176628	1.0399355	2.1060598	1.7019913	1.7739251	3.5878108	2.1457358	0.6280871	NA	NA	1.7517436	NA	2.580485	3.7832844	NA	2.6393953	2.1397281	1.5693687	2.4966774	1.7653949	3.5059244	NA	5.2294039	NA	2.6449804	3.16121	3.6966356	0.1384762	NA	NA	NA	NA	1.1225296	0	1.6437845	NA	2.9238094	2.2883826	1.9287603	3.312393	2.0721135	NA	3.1031885	4.4889072
GSM959980	764	0	4.32501579	1.61516154	NA	2.91061198	1.06125781	2.78560232	3.1722359	0.35741806	3.1147639	3.08896046	0.01025374	NA	NA	3.07885306	NA	1.49754092	2.74986185	NA	2.04426694	3.10626842	1.10181717	3.77538077	4.1009234	1.34624254	NA	5.5162597	NA	4.56391008	4.4355323	3.03087185	1.50309265	NA	NA	NA	NA	3.07367352	0.54573993	2.08150439	NA	2.48855249	0.33976878	1.44576604	4.49969819	1.11485247	NA	3.35310584	1.59299597
GSM959981	764	0	2.58085417	3.80067106	NA	5.05332377	1.40815079	0.3647634	2.44463203	1.43852228	2.37549381	0.34476402	3.23377452	NA	NA	2.37941236	NA	1.0353717	3.21664949	NA	0.46776015	5.83429379	1.57308535	2.15883137	3.39659255	4.35623617	NA	4.55064338	NA	3.10901837	2.66174111	7.17986017	1.10599676	NA	NA	NA	NA	2.42882778	1.95336812	0.02731313	NA	3.49995343	5.29004051	1.35420015	2.93237356	0.70031881	NA	6.79639077	3.18707946
GSM959982	796	0	2.39568607	2.92946321	NA	1.78849374	1.08752028	0.84823444	2.80255093	1.23725176	4.20834637	0.43041468	0	NA	NA	2.31768156	NA	1.40844551	5.53669609	NA	3.27458936	2.85039852	2.16974271	2.24673001	2.39346895	1.62476448	NA	4.16064849	NA	2.58415116	3.66342642	4.05674242	0.94474765	NA	NA	NA	NA	1.30827509	0	0.38124415	NA	0.67770872	1.91068912	0.6283991	2.13771742	2.04285194	NA	2.53344172	1.37214699
GSM959983	1173	0	4.71612247	2.20373429	NA	3.03692361	1.78907629	1.08809214	2.89772488	0.98586942	1.1238925	2.57194027	2.12872991	NA	NA	2.60723852	NA	1.51889017	3.04283277	NA	0	2.3483142	0.49351934	0.9743857	3.62026396	0.47166931	NA	4.599855	NA	3.44956692	3.14486366	4.50800036	0.8104217	NA	NA	NA	NA	0.42638477	2.60728264	1.73926307	NA	1.50605771	2.07343991	0	3.70726714	1.30421061	NA	1.38595412	1.39613995
GSM959984	341	1	4.02118227	1.21388543	NA	2.4181991	1.15387351	1.81775667	2.37807368	0	4.16595897	4.40723146	0	NA	NA	4.38218521	NA	4.45276814	2.75885634	NA	0.57737671	2.31854062	0.39026473	3.73508077	4.49764653	0.99158922	NA	6.93712061	NA	2.51149383	2.46159702	4.31050288	3.62128952	NA	NA	NA	NA	0.90561976	0.0282874	1.86357136	NA	2.55350547	2.95292018	1.19758317	4.90569928	4.07880313	NA	4.07835794	2.98955034
GSM959985	460	1	3.7846191	2.3628552	NA	2.7061574	0.9056713	2.3393844	1.9650849	1.2037223	3.0695999	2.1482258	0.8348765	NA	NA	3.7325069	NA	0.462255	1.4673095	NA	1.0263571	1.7790389	1.3812369	5.2897731	4.198809	3.0926578	NA	4.0684888	NA	6.0386194	1.2409544	3.0707492	0.4129582	NA	NA	NA	NA	1.037876	1.0657215	2.2844228	NA	2.7165521	2.5036128	0	3.1785312	2.4646159	NA	2.1394608	2.9897858
GSM959986	979	0	3.14894924	2.95817316	NA	1.446188	1.22131386	0.91819725	1.7633737	0.94108941	3.61633219	2.2928629	0.07200964	NA	NA	8.9629798	NA	0.01742138	3.87153844	NA	0.73316381	1.92294916	2.75288567	1.93537337	0.83568203	2.81111162	NA	5.60823443	NA	3.16387666	4.71532399	1.63813019	0.81145871	NA	NA	NA	NA	0.7901152	0.20891775	1.79071899	NA	1.07216775	1.85707361	2.80969263	1.54673043	1.32844751	NA	2.93028233	3.38578012
GSM959987	523	0	3.90266643	1.889999396	NA	2.778302075	1.267149334	1.892624088	2.542130737	2.874393849	2.30129427	1.644357544	0.008920526	NA	NA	1.1180781	NA	0	2.825141058	NA	3.452838748	1.480476173	1.93462587	0.123612143	4.834814627	1.113021527	NA	4.411671794	NA	6.147172173	1.267170423	4.874677477	1.068816622	NA	NA	NA	NA	1.312257051	0	0.410454908	NA	0.138918661	2.595338226	1.830191792	1.751449089	2.200646369	NA	1.510206669	1.843183107
GSM959988	325	1	2.238533953	3.175981167	NA	3.708213286	1.103153773	1.791722491	2.980740503	0.263108806	2.394653832	1.291268159	3.061025526	NA	NA	5.021343738	NA	2.24671716	2.655674509	NA	0	1.072927824	0.612242008	1.656588199	0	0.999195507	NA	5.642352004	NA	1.867233254	0.421074	2.543043841	0.914605179	NA	NA	NA	NA	1.353123715	0.404717104	1.274858067	NA	0.837885117	3.140414661	0.107218435	3.496335607	1.811352738	NA	2.038653581	4.292988003
GSM959989	80	1	5.6055488	2.8062905	NA	1.4004113	0.8421055	1.2861706	1.3994788	3.8105315	2.142489	2.5633823	1.1985075	NA	NA	2.3083575	NA	0.6998916	2.8442359	NA	0.710296	1.7412334	1.088066	4.1374319	2.199913	0.3952653	NA	4.5222992	NA	5.4079098	2.965943	4.0161948	0.6019076	NA	NA	NA	NA	1.181577	0.9470175	1.9414569	NA	1.2639629	3.1152601	1.3352024	4.8253811	2.5880801	NA	3.4850291	5.8032195
GSM959990	553	0	1.2046423	3.51765962	NA	3.71847766	0.99179571	3.29296665	2.81709825	1.01972297	3.9651693	5.29596958	1.28396449	NA	NA	3.44315853	NA	0.81897117	2.56413013	NA	3.81851931	1.70331729	2.07889287	0.97099676	4.64952077	0.77847702	NA	5.21520359	NA	4.51867384	2.89117784	3.58972954	1.87475394	NA	NA	NA	NA	2.84954895	2.19777281	0.03047675	NA	0.56417073	3.00318388	3.01211371	3.85564787	2.90240481	NA	3.63034609	3.85540534
GSM959991	644	0	3.36684201	3.33575865	NA	2.89332882	1.77350121	1.77240713	2.15342955	0.42422607	1.18423856	1.20747833	1.37881897	NA	NA	3.6962811	NA	2.79622797	3.29494845	NA	1.52269155	1.85596746	1.2910399	3.90712462	4.73077012	2.92934264	NA	6.42432534	NA	5.61780763	0.58974555	2.49500873	1.07916404	NA	NA	NA	NA	2.33328196	1.59826552	3.49753814	NA	3.20595355	6.5640825	0.87261312	4.77482403	5.71095021	NA	1.43697766	2.54337549
GSM959992	137	0	3.41019455	1.65108656	NA	1.8509965	0.436509	2.39842183	3.12862431	0.71692323	3.13063662	0.86659742	0.9478423	NA	NA	5.43747857	NA	0	4.07336836	NA	1.35406863	1.76212837	0.57845442	3.79137975	2.9853994	3.2693953	NA	4.82500113	NA	5.60454291	4.93846892	3.05357273	1.08798382	NA	NA	NA	NA	1.58366585	0.53373585	0.2360107	NA	1.53539336	2.17446532	4.20653805	4.52954424	1.23715256	NA	2.72551485	4.41484843
GSM959993	979	0	4.4697807	3.5426768	NA	3.0725143	3.0692548	0.7578078	0.9371145	0	3.878962	2.2612834	1.7333974	NA	NA	1.933338	NA	3.5210696	2.1560101	NA	0.1709171	2.4242118	2.8348756	3.0740603	3.4411548	2.8509222	NA	5.0397625	NA	4.0282729	4.279236	5.0756387	1.1112879	NA	NA	NA	NA	1.8262727	0	1.0834304	NA	2.0016949	1.0083347	4.1391965	2.64058	0.7879201	NA	0.5571834	5.556784
GSM959994	251	1	5.08979263	2.68386841	NA	2.29595022	2.66467047	3.03030542	2.42484086	2.28786403	2.0214359	3.90942409	2.07570658	NA	NA	3.62877461	NA	1.86311758	3.61725223	NA	1.4282314	1.52547987	1.8536676	1.25629783	4.82106249	2.24044598	NA	4.76214575	NA	5.75901448	2.70477144	2.58547653	1.88365122	NA	NA	NA	NA	1.96538476	1.86899148	0.92185553	NA	0.93201788	1.54921016	0.07334264	2.71875697	1.82125675	NA	3.78719973	1.62909167
GSM959995	99	1	4.2544124	3.0088373	NA	3.7009457	1.0429813	2.1682407	1.997712	1.4414895	0.8199815	2.3434977	0.7290248	NA	NA	2.5368487	NA	0.6522902	3.4516913	NA	1.8977144	2.7877597	1.7025032	0.7870175	5.1715384	1.300479	NA	4.2946975	NA	5.2392003	5.2720372	4.869393	1.2236937	NA	NA	NA	NA	4.3105824	1.3019567	1.4483384	NA	1.150874	0.8116848	1.2944292	1.5715756	1.6568796	NA	2.0868398	3.4285265
GSM959996	356	1	4.09873	2.6228866	NA	1.562726	1.8681485	2.0589365	2.8776269	0	3.1167685	2.1851136	2.2282365	NA	NA	2.2259501	NA	1.6877802	1.0196228	NA	2.939008	1.7085332	1.5998147	2.8189507	0	2.9981272	NA	5.6920488	NA	4.9181193	5.0504557	2.7060661	0.8945004	NA	NA	NA	NA	1.1563061	2.9161201	0.2558686	NA	3.3166476	1.4276736	4.3482141	3.3334674	2.0797863	NA	4.7404124	3.1400959
GSM959997	76	1	3.4009965807	2.8390914553	NA	2.9115139797	1.2757970015	1.2987160749	1.4472206245	1.2613195597	4.7289408731	1.825371271	0	NA	NA	2.1878791667	NA	0.6168117133	2.3092247716	NA	5.0215275365	3.1554270123	1.378451305	2.2117401313	1.2443965319	0.9818493443	NA	4.1446076058	NA	5.1474693044	4.5440421731	0.9547027038	1.0116523035	NA	NA	NA	NA	1.9079679934	1.3472933931	1.8877689247	NA	0.7419423943	4.5110412512	3.0071442705	2.0971302809	1.1813770057	NA	3.2504244565	3.8330195641
GSM959998	630	0	4.5295492	1.8882394	NA	1.202008	1.9008034	3.1980009	3.045128	1.5150319	3.7394255	1.2562174	1.1348591	NA	NA	2.7962419	NA	0.2909317	2.0201959	NA	1.7066353	1.7633151	1.7418265	1.8727281	1.2283269	0.9762598	NA	4.3897663	NA	6.3708329	1.8764819	3.3655862	1.2028969	NA	NA	NA	NA	2.34845	2.0015364	0	NA	0.316178	1.4707958	0.8051091	2.1687973	1.2431481	NA	2.2587411	2.050212
GSM959999	118	0	4.0569241	2.4210938	NA	3.6645761	1.1786031	0.4928131	1.7783766	1.0734693	2.3905633	0	2.8000309	NA	NA	2.5939774	NA	0	1.13217	NA	5.7789781	2.0329637	0.6646845	2.9393045	1.2667029	0.494747	NA	4.3845989	NA	5.1538389	5.230873	2.6605173	0.2318258	NA	NA	NA	NA	1.2467108	0.6850123	0	NA	1.970268	3.6553769	0.7911897	2.448832	4.0976436	NA	4.4865013	5.5027105
GSM960000	212	1	3.0720577	3.257336	NA	1.7430096	0.8150237	2.0712607	3.3042782	0.4431652	3.4186873	2.235947	0.4736751	NA	NA	5.3221277	NA	1.0669845	2.0837358	NA	0	5.0392302	0.3585427	1.1269526	4.3843377	5.5497928	NA	6.680542	NA	2.865074	2.3914646	0.9638553	2.3649849	NA	NA	NA	NA	0.5519995	0.5208006	3.6645782	NA	2.3470091	1.5837901	0.4214127	3.9255917	0.9020865	NA	1.4172108	3.5889145
GSM960001	348	1	3.89797646	2.55001376	NA	0.33064449	1.26860028	2.72240498	2.70420998	1.01277253	3.39241179	1.75763848	1.18461916	NA	NA	4.88299004	NA	0.95102236	2.63568728	NA	0	0.61452469	2.22252094	1.54095732	6.06116362	0	NA	4.26993632	NA	3.62222539	0.52512121	2.50264793	1.49527154	NA	NA	NA	NA	2.57119106	5.82918902	3.02199231	NA	1.5210867	2.68145287	1.18838699	5.18675819	0.88100892	NA	3.34244358	3.08533783
GSM960002	236	1	4.8814864	3.0941975	NA	2.6249084	1.370325	0	1.7732076	0.5064642	3.2725372	1.8567555	0.2906975	NA	NA	3.7057245	NA	1.6906479	3.3719526	NA	1.83001	2.8156995	2.2665753	3.816882	1.8717417	1.9099055	NA	4.3885774	NA	3.0518384	0	4.7312712	1.6460179	NA	NA	NA	NA	2.1604965	1.6494275	2.4306516	NA	3.2772357	0.4177058	0.9656903	2.4915118	1.2642767	NA	4.3177492	1.2668744
GSM960003	297	1	3.650751	4.1263683	NA	3.4200923	0.2306583	1.4035452	2.2457909	0.7900854	2.6271445	1.958217	1.6496849	NA	NA	5.2664033	NA	2.2433482	2.4249444	NA	0	0.8432891	1.872774	2.3744292	1.146895	2.9033942	NA	6.1604462	NA	3.7102215	2.9451107	3.1818183	0.9064509	NA	NA	NA	NA	2.0449916	2.1794434	3.4939806	NA	1.7334043	0	2.6437471	5.9894002	3.4869166	NA	4.4640999	1.1605797
GSM960004	356	1	3.3178442	2.3684486	NA	1.2119484	1.685676	2.1912433	3.6137771	0.2234562	0.7637378	0	1.5410371	NA	NA	5.196667	NA	1.2558482	3.4402936	NA	0.8857884	1.7927922	2.070205	0.4240163	3.1931664	0	NA	6.0203741	NA	2.8039635	3.1518483	6.8889497	1.6160446	NA	NA	NA	NA	1.7550337	1.1002086	3.5916581	NA	2.8045061	2.6227189	2.1074297	3.9874578	4.2460885	NA	4.0419519	2.7221379
GSM960005	297	1	3.42041731	2.84675993	NA	1.04525875	1.06414252	2.10969033	2.60435663	0.38734231	3.31547804	0.98661942	1.22658067	NA	NA	5.0113206	NA	2.60279151	2.6220938	NA	0.54210541	1.98103233	2.823392	3.16569175	2.51416407	1.3369945	NA	6.95075988	NA	1.7320625	3.24604867	6.29727931	4.41613457	NA	NA	NA	NA	0.79767093	0	0.72591184	NA	3.28779237	1.77570539	0.63688336	2.10809078	3.56666461	NA	3.82514596	3.44557778
GSM960006	251	1	3.685011	3.09308957	NA	1.77606523	3.73341346	2.85695683	2.38840653	2.9015816	1.67323218	3.2331315	1.78436963	NA	NA	2.71405984	NA	2.02444253	1.4125959	NA	3.5398436	1.74941	1.09099235	3.19180445	1.88822142	0	NA	5.79912402	NA	3.7548388	5.84085706	4.91671722	1.22322176	NA	NA	NA	NA	2.68792506	1.73513211	3.73979839	NA	2.39722692	2.780495	2.59789394	5.20550706	2.01619799	NA	0.87549776	3.4118017
GSM960007	99	1	1.1342982	2.7406163	NA	5.0729446	0.8186261	3.4889467	3.2418374	1.7091601	4.0929264	0	1.4096486	NA	NA	1.3705187	NA	2.763295	3.7763891	NA	2.1260628	1.6313692	1.8476412	5.0124475	1.8513044	0.7918519	NA	5.0209613	NA	4.1230918	6.6823976	2.7767479	0.7373126	NA	NA	NA	NA	2.9292907	1.2231137	0.9741047	NA	2.2635395	2.1597511	0.9295882	1.8489957	1.4721571	NA	1.9265582	3.9980353
GSM960008	342	1	3.08017662	2.55472767	NA	1.32667066	0.87877239	2.39050825	2.01093956	1.89592004	3.10808478	1.72121164	0	NA	NA	3.06985993	NA	3.7183695	3.13928507	NA	1.69984034	1.04417931	0.55934601	2.79806984	1.32328367	4.34044541	NA	10.08798425	NA	1.77289891	3.95206565	6.63960736	2.42901375	NA	NA	NA	NA	3.29702047	0	2.94942001	NA	4.58111565	2.888083	0.82164131	2.16022627	1.59181126	NA	3.20680595	3.57044852
GSM960009	356	1	4.09677497	3.06386374	NA	2.53654947	1.17449038	0.758352	1.4240981	2.80192235	3.00363641	1.74634142	0.2103048	NA	NA	2.87119019	NA	2.01603081	2.15967214	NA	0.38245198	3.92418248	2.02840189	2.08325508	3.40112486	2.87335416	NA	4.70599284	NA	3.45647356	3.2180262	1.74389029	2.41300511	NA	NA	NA	NA	1.59059495	1.19554458	2.26151622	NA	1.10778043	1.41061136	2.72445526	3.18541254	2.19513651	NA	0.7034109	1.84972535
GSM960010	76	1	4.1536191	2.0521454	NA	1.2055627	2.4657142	2.0191309	2.5846931	1.4943236	3.7549779	1.1327904	1.7290927	NA	NA	4.6637607	NA	1.2302849	3.6902933	NA	4.1934453	4.3096248	1.5041756	0.9761316	3.7753941	4.3340261	NA	4.8140646	NA	3.1565345	4.1194263	5.6049602	1.3760495	NA	NA	NA	NA	2.5311739	1.2062217	3.4077913	NA	2.4903654	1.9520891	3.4400829	3.1928985	2.3967795	NA	0.718488	2.0515446
GSM960011	255	1	3.3057957	3.2345788	NA	2.1398994	2.280545	0.7443358	2.1668244	0.5237582	3.2423138	0.273712	0.7612569	NA	NA	1.9947612	NA	0	2.7656481	NA	7.0250229	3.9131581	1.4028265	2.7170985	3.6414866	1.8795172	NA	4.4871008	NA	3.1924582	4.1660978	3.2806095	0.4297689	NA	NA	NA	NA	0.7777256	1.5160749	2.9919297	NA	0.7347632	1.5757545	1.0689212	3.1004384	2.1996312	NA	4.4892494	5.6332391
GSM960012	439	1	3.468635722	2.611368692	NA	2.03587511	3.169081379	1.258685771	2.488199272	1.81247601	3.980806117	2.341772679	0.365758091	NA	NA	3.128552499	NA	0	2.526488595	NA	3.289740534	2.740707127	2.33049179	3.123887839	5.151300839	3.104621487	NA	4.381941265	NA	2.324974692	0.551188107	5.068251365	1.138865159	NA	NA	NA	NA	6.00400047	1.700387235	0.281844977	NA	0.115585881	0.590276224	2.423162538	0.954859666	1.321457169	NA	3.645419751	5.970144006
GSM960013	276	1	3.7273284	2.1909143	NA	2.0583974	1.9992199	2.7065985	2.77493	0.2810272	3.0767681	0.6840769	0.9040754	NA	NA	2.5893164	NA	1.7793343	1.7703097	NA	1.3249865	3.6424657	2.5223434	1.8829806	2.1564716	3.8366917	NA	4.5353171	NA	4.7170876	2.7077602	3.5047944	1.6037951	NA	NA	NA	NA	2.4084325	2.8189187	1.4970491	NA	2.4810974	3.7475758	4.7221928	4.4518648	5.1031062	NA	0.2353638	3.5492459
GSM960014	703	0	4.1462458	2.8487058	NA	1.7321484	0.1468277	2.3950521	3.132255	0.3212477	2.2045241	1.6443575	0.86586	NA	NA	3.263134	NA	0.3483285	1.8500321	NA	2.2229665	2.912383	1.9110739	4.0317927	4.0970758	1.6500519	NA	6.7507989	NA	4.4125283	4.6448554	4.3021187	1.0330913	NA	NA	NA	NA	1.955631	0.2170767	1.8813598	NA	0.8568929	1.5873021	1.6637963	4.0550797	2.2046644	NA	3.4057584	3.0381523
GSM960015	792	0	4.0715621	3.1095551	NA	2.0898292	1.780095	1.9025517	2.5607196	1.4071925	4.8317889	0.8068221	0.7765987	NA	NA	4.1492071	NA	0.3412275	4.2608439	NA	0	1.3866351	2.3738669	2.8241043	2.989642	4.21159	NA	5.6215445	NA	5.5705469	3.6091319	2.3897514	0.5021577	NA	NA	NA	NA	3.0830378	1.470605	3.7319091	NA	0.4943403	1.0698725	2.6046619	1.7757906	1.9438825	NA	1.2108726	2.0256811
GSM960016	770	0	2.42726826	2.93295937	NA	1.65127111	2.11962705	7.27661299	2.71364574	1.29892516	3.44057396	2.39279018	1.15615874	NA	NA	5.40989642	NA	0.68693459	3.08972214	NA	1.96161737	1.84311507	1.79154381	1.59957368	4.50611008	2.73738742	NA	7.4228178	NA	1.92461024	2.2084913	3.25294437	1.36501409	NA	NA	NA	NA	1.66689402	0	1.28331099	NA	2.32945117	2.49894561	2.69832961	2.41077165	1.95186405	NA	3.58993277	1.60932757
GSM960017	137	0	5.93603448	3.10143811	NA	3.15360735	3.83730564	1.03351832	2.64100904	1.8584186	3.31236255	2.19966248	1.1797841	NA	NA	3.33905958	NA	0.67601393	4.40315177	NA	0	1.85357743	2.65402384	2.35699752	3.54472424	3.31193454	NA	4.18406077	NA	3.53940112	3.46829068	3.84925793	1.38738551	NA	NA	NA	NA	1.05814733	0	3.89364684	NA	0.88288122	0.83891025	1.57410693	2.10680845	1.51005875	NA	1.59405074	1.95543494
GSM960018	1046	0	2.86437281	2.26626907	NA	1.23775678	0.6908355	2.49199948	2.46113173	0.21384613	2.64763857	0.43997896	2.20817017	NA	NA	4.23277783	NA	1.014416	3.16372018	NA	0.98756794	1.64361074	0.91102677	1.52361783	0.70167679	2.04477847	NA	5.58353824	NA	1.57489617	0.88685268	4.54353966	0.48177525	NA	NA	NA	NA	0.92682816	0.22040157	0	NA	2.91540382	1.29142455	1.57908571	2.24793639	1.10444659	NA	3.88612358	3.53518679
GSM960019	329	1	4.79181332	2.70928343	NA	2.12074899	0.44404465	2.1620577	2.53548307	0	0.01648525	3.90639378	0.35885682	NA	NA	6.02112688	NA	1.704337	2.96939583	NA	1.39621239	2.2810803	0.44624712	2.52242619	3.84068185	0	NA	4.51624561	NA	2.48978489	1.04576455	3.5398572	1.00137574	NA	NA	NA	NA	0.90396369	0	2.42348997	NA	2.72929605	2.54377083	2.86715376	4.52297784	2.32925314	NA	2.43213967	3.90992834
GSM960020	484	1	3.15806207	3.50776811	NA	3.12267553	1.1480886	0.83807268	0.5113101	0.8037016	2.70080901	0.88345788	0	NA	NA	4.39223095	NA	4.30688906	4.12872498	NA	0.99665152	1.28093112	2.1847558	0.9380116	0.35285505	3.02316451	NA	6.61876817	NA	1.20388791	4.67043186	3.48349129	0	NA	NA	NA	NA	1.65367903	0.84485926	0.74576715	NA	3.42650455	1.53695589	2.01850286	3.81857326	2.45456268	NA	2.24303904	7.17725525
GSM960021	1148	0	3.6483291	2.9076305	NA	1.4011916	1.9602089	3.4587209	3.0719087	1.13799	4.1696219	2.4928595	0.3935815	NA	NA	4.2920952	NA	2.4810842	3.8854535	NA	0.1801235	2.1919011	2.6390354	0	5.8625337	1.7277297	NA	7.408296	NA	2.0848	3.293054	4.0556033	0.7984568	NA	NA	NA	NA	1.7134681	3.0839936	1.9898738	NA	2.0552948	1.2640971	3.2595453	2.324466	1.8510404	NA	1.0689388	2.622426
GSM960022	322	1	4.55455435	2.71019954	NA	2.1482351	1.09848415	1.76487728	1.88261498	0	3.76012895	0.85526645	1.37481956	NA	NA	5.87124616	NA	1.51512427	2.69818937	NA	2.32932679	0.71689085	1.6950836	0	0.20686054	2.47874301	NA	6.05040272	NA	3.73825953	3.6409717	3.48960382	2.36271848	NA	NA	NA	NA	1.6702843	0.71618634	0.72336769	NA	2.44679628	0.79846964	2.18981485	3.61785684	1.37781648	NA	1.05190167	2.47048914
GSM960023	1702	0	5.32145893	1.95991052	NA	2.00793664	1.29261416	2.76218225	2.43738113	1.04243138	4.16775834	2.27398821	4.00813542	NA	NA	4.52967587	NA	1.10558635	2.49428141	NA	0.36744775	1.43727259	3.29212604	1.83274051	0	1.66655935	NA	5.70443784	NA	1.46394693	2.9903952	5.7105331	1.27151145	NA	NA	NA	NA	2.47545075	1.42957731	1.22533268	NA	2.94339914	0.58423682	1.60533053	4.69747937	1.34298365	NA	2.4266465	4.67719471
GSM960024	397	1	6.30182938	3.58128667	NA	1.1262815	1.71478794	2.5339402	1.93074445	0	2.25379993	2.61764497	2.05916563	NA	NA	5.25035919	NA	2.10619967	1.80640378	NA	0	1.61725089	0.59698313	2.58561413	1.78538823	2.1986813	NA	5.6681166	NA	0.5266411	1.33752073	3.67356989	1.63076835	NA	NA	NA	NA	1.72479047	0.56572914	1.56363928	NA	1.01732153	4.4178757	1.27483267	3.15457797	4.53756975	NA	4.61227853	4.0771824
GSM960025	696	1	3.2639442	2.9050396	NA	2.1090523	1.4887092	3.1394505	3.0119474	0	4.0328307	1.4361202	1.3016767	NA	NA	5.4433889	NA	3.0908954	1.757337	NA	0.8598744	1.2205182	0.6021	2.2520175	1.1413246	3.2270703	NA	5.7970108	NA	3.5228118	1.4362884	4.5044459	1.8593888	NA	NA	NA	NA	1.4079219	0	2.0717644	NA	1.9133495	1.5814787	0.3509479	3.8297437	3.7997257	NA	3.0834714	3.7573814
GSM960026	287	1	3.71694336	3.6702284	NA	1.7854052	1.107921	0.35402257	0.96880256	1.2802935	3.66779044	0.54613165	0.82129482	NA	NA	6.75988624	NA	2.83534215	2.73167922	NA	0.36595028	0.92323809	2.55168652	0	0	2.83816179	NA	6.52065375	NA	1.40973048	1.67283529	4.05049632	1.56781337	NA	NA	NA	NA	1.22538639	4.3895568	1.07887463	NA	4.82977412	1.0849585	1.17210488	3.34972459	2.00544476	NA	2.7841245	2.8774716
GSM960027	759	1	3.74469837	3.4938131	NA	0.30617562	0.75695887	1.03121187	2.80087094	0.22537728	3.76404499	0.27623412	0.14717863	NA	NA	3.61041254	NA	0.89346628	2.60009077	NA	0.56836609	2.6822001	1.94478251	1.26601749	3.74960507	3.09644089	NA	6.61732378	NA	2.01256999	3.05443936	4.67052491	1.67586736	NA	NA	NA	NA	5.01389916	1.74998394	0	NA	1.86607555	2.9328958	6.00346502	2.48210082	0.78383697	NA	6.86487681	4.83320836
GSM960028	548	1	3.2021101	3.3316578	NA	2.3720568	1.1069996	1.1762094	3.6137771	0.8249793	3.2204909	2.0296182	6.3066141	NA	NA	4.8017758	NA	1.1585932	2.4033452	NA	0.377979	0.2497015	1.3257098	3.4550139	1.9955265	3.3170411	NA	5.5483553	NA	1.7978949	2.8189033	5.4342945	1.1622874	NA	NA	NA	NA	2.523215	0	1.7869093	NA	2.2673556	0.8082826	0	2.5349969	0.6079828	NA	5.8913032	2.8801263
GSM960029	117	1	1.62485293	1.66277931	NA	2.3870334	1.18235266	0.35905591	1.69675614	1.91974137	3.01212387	0.39709515	4.57892837	NA	NA	5.66205632	NA	0.60341451	2.38240609	NA	0	0.20003461	0.7598379	2.25743339	0.03639569	3.96260437	NA	5.28057363	NA	1.62214851	2.44898198	3.53117675	0.45721771	NA	NA	NA	NA	1.49958977	0	0	NA	2.52260234	2.36512937	0.39654572	1.25205548	1.14247365	NA	2.50691806	1.41604576
GSM960030	122	1	2.287244532	2.540481583	NA	1.431040645	1.699368362	2.295329088	4.022227587	0	2.788047282	1.937762032	1.151557413	NA	NA	4.524013506	NA	1.69545738	2.548059098	NA	0.435859875	1.210935216	0.005645466	2.477644172	0	8.268279968	NA	6.396273693	NA	0.869520684	1.969960376	3.866091865	1.51773411	NA	NA	NA	NA	1.3524979	0	3.268692356	NA	3.60547551	1.148182134	3.983224042	5.059046737	2.063878204	NA	3.113886127	2.94002755
GSM960031	376	0	5.3352669	2.8490309	NA	2.2312709	0.9379544	1.7047273	4.764648	1.0668544	2.3249474	1.2519693	1.6510562	NA	NA	7.2974468	NA	1.384923	2.8382152	NA	0	1.9710846	0.685967	1.0746343	2.1698477	4.7688856	NA	5.7090542	NA	4.5300891	1.0277781	3.8126297	1.4040468	NA	NA	NA	NA	2.3692643	1.5977236	1.1025088	NA	1.8843341	2.885848	2.6154378	4.0447229	0.9903929	NA	8.4141358	4.5469159
GSM960032	287	1	2.704024	2.4189548	NA	1.6902343	1.6010436	2.471546	2.374704	1.1515334	2.9500596	1.8588746	0.7621536	NA	NA	4.0000166	NA	1.4466429	2.8839455	NA	0	1.684001	2.3494373	1.8222927	2.817205	2.3731221	NA	5.3385716	NA	2.241416	1.0879624	4.3107677	0.5889894	NA	NA	NA	NA	0.7276226	0.5562065	1.9124443	NA	2.6480538	1.0065878	0	3.7953475	2.3544968	NA	1.5765795	3.9520803
GSM960033	192	1	2.3834408	2.5932209	NA	0.339049	0.9720457	1.1136923	0.9976999	1.3259477	2.6712476	1.30637	1.3905129	NA	NA	6.079553	NA	3.2824262	2.6169557	NA	0.0331974	0.4092943	2.0527904	1.1691681	0.1322524	1.1874464	NA	7.0421817	NA	1.0845609	3.794034	1.943297	1.282475	NA	NA	NA	NA	2.0915005	1.8740792	2.8676565	NA	1.6427377	0	1.4327543	2.449026	0.7981768	NA	3.4640512	6.165957
GSM960034	168	1	3.72001547	4.66006334	NA	2.21858413	0.69261105	2.2530735	2.33466288	0	2.41923577	1.64525659	0.30344847	NA	NA	3.73494121	NA	2.08429192	2.65550793	NA	0.87343109	1.85683365	3.59070832	0.85835757	2.52183137	0.70920518	NA	8.04900117	NA	2.91084048	3.85599685	3.63622594	3.32697546	NA	NA	NA	NA	2.03095062	0	1.65613553	NA	3.20906657	0	3.21180745	3.36004345	2.0001475	NA	1.72479211	3.82497951
GSM960035	1931	0	1.919447	2.72528345	NA	2.26473615	2.03033163	1.52742353	2.95848311	0.89708843	3.55002596	1.82403417	0.46674108	NA	NA	5.078026	NA	2.91397964	1.83094943	NA	0	2.7497545	1.79220122	0.80961184	0.66713507	4.3684815	NA	6.76564099	NA	3.06204057	1.67756832	3.8520818	3.43450878	NA	NA	NA	NA	2.94565921	3.41031103	3.74053955	NA	1.12731098	2.43367325	0.66886076	3.19754393	0.80956663	NA	2.53216281	2.65909398
GSM960036	421	0	1.88050007	2.26815615	NA	2.72857842	1.65370615	3.1210393	4.11447997	0	3.6519843	2.40503562	1.86763495	NA	NA	4.71279638	NA	3.08847052	3.8659468	NA	0	1.25541078	0.42457279	2.31508389	0	2.4427973	NA	7.65944644	NA	1.52883384	2.9903952	1.24135061	1.20149586	NA	NA	NA	NA	1.13962347	1.47713512	0.26269703	NA	3.13861275	0.83482421	0.82212807	4.55562281	1.0263595	NA	2.22251991	2.07235659
GSM960037	420	1	2.334767	2.5437044	NA	2.0582202	0.72571	4.4381184	3.0700221	1.6924314	4.1379616	1.0992854	1.3908197	NA	NA	5.5971665	NA	0.6276444	2.6123809	NA	0.649609	1.9002745	0.7315195	1.8182214	2.2360142	5.5475036	NA	6.1294463	NA	3.9490126	0.8968356	4.0501964	1.6921976	NA	NA	NA	NA	0.5637977	0	1.1794532	NA	1.2114063	1.0773933	0.3466642	3.3767753	2.3829577	NA	3.0795336	2.2412209
GSM960038	221	1	2.01145692	2.67625366	NA	5.32460952	1.44806657	2.28473891	3.54122403	2.42666173	2.32314312	0.49476288	2.67321277	NA	NA	6.06120889	NA	0	3.03933521	NA	0	1.71803025	2.69285959	3.82424802	1.17853558	3.31672901	NA	6.12114094	NA	4.06281319	2.77891444	3.66806086	1.74269594	NA	NA	NA	NA	2.05340879	0	1.54379444	NA	0.04763152	0.88062804	1.11750184	5.49842914	1.84371946	NA	3.58568798	2.18832387
GSM960039	930	0	5.1140453	3.43874439	NA	2.13842785	1.70716679	3.0470151	1.93947602	1.52002263	3.30767199	0.82836336	0	NA	NA	3.04237001	NA	4.26779229	1.86490783	NA	0.79316492	2.41918041	3.24674482	0.38818239	2.1743824	3.26889394	NA	5.10922623	NA	5.50054731	1.2050287	1.42620534	3.8415857	NA	NA	NA	NA	0.56286009	2.15609857	3.50856565	NA	1.12239528	2.13568916	0.46761411	5.51325216	2.43488968	NA	1.75844427	3.49767362
GSM960040	309	0	3.10780967	2.94541194	NA	2.54975574	0.88519877	3.10259585	4.09754679	1.57233943	2.94653357	0.44822154	0.18016046	NA	NA	2.93610431	NA	0.70686626	3.22310609	NA	2.00418006	1.11267998	2.38900955	0.17189171	2.90656964	0	NA	4.98512431	NA	3.12114601	3.07955275	3.98517064	0.72954219	NA	NA	NA	NA	1.7237759	1.98047909	1.5090156	NA	0.33664337	2.38061233	1.97912949	1.70278182	1.53492509	NA	3.79699319	3.61996127
GSM960041	578	0	4.6342766	2.6342323	NA	2.2676593	2.465124	1.4396426	1.8731449	2.7278078	2.7302088	2.1355501	0.8696385	NA	NA	5.275915	NA	0.4106594	4.5628513	NA	6.8629543	1.645601	2.5753294	3.9141726	2.003443	0.9560572	NA	4.7081977	NA	3.226008	2.4122409	2.1327294	1.0892001	NA	NA	NA	NA	1.435847	0.5641276	1.9580473	NA	0.6258706	1.7585185	4.3282724	3.8896054	1.5678776	NA	5.3000696	0.9632574
GSM960042	525	0	2.1835827	3.6412592	NA	1.5306271	1.9518682	0.4030015	2.2217254	1.2176832	3.9371632	1.200915	0.0775619	NA	NA	4.8234142	NA	5.0465095	3.3761332	NA	0	1.3369434	3.4036236	2.7153318	4.4774679	1.632278	NA	5.9483461	NA	4.2488738	2.2510952	2.3901645	1.5852035	NA	NA	NA	NA	0.4759613	2.2871925	0	NA	0.2225576	2.3354275	1.5244274	1.4923516	1.920025	NA	2.7261362	0.5387714
GSM960043	89	1	4.147647	3.2078448	NA	2.8276012	2.4792663	2.8448143	3.3241544	0.732521	2.6791495	0.2752962	1.3354979	NA	NA	3.2167929	NA	0	1.8816457	NA	0.9591827	2.3342964	4.7101336	2.9490544	2.672254	2.0463488	NA	4.7855356	NA	2.7666437	3.8289904	4.0329338	0.9699285	NA	NA	NA	NA	1.8173372	4.1622896	3.4708682	NA	0	1.1150118	1.976058	2.1098773	0.7143985	NA	2.5177186	4.1447235
GSM960044	641	0	3.77032408	3.06642936	NA	2.98009437	1.80794782	0.57436204	3.04696602	1.14483275	3.9518051	1.39390839	0.37670931	NA	NA	3.18445471	NA	0.17032457	1.14777143	NA	1.09293923	2.57980893	2.96659344	3.63779673	1.44426618	1.91892511	NA	4.67960239	NA	4.38760215	4.14049207	2.78303725	1.39023835	NA	NA	NA	NA	1.32448854	0.57983009	2.41284083	NA	0.02313617	4.24264512	4.48081826	1.48228352	2.42727337	NA	3.8503593	1.62613538
GSM960045	203	0	3.82253063	3.40385538	NA	4.30571156	4.34872446	0.65143009	2.40134292	1.33949818	4.28353931	0.18938912	0.90017302	NA	NA	3.38214667	NA	0.15138118	3.5836438	NA	0.99551746	1.75589907	2.89885892	0.74422296	5.24317201	2.57727096	NA	5.56201285	NA	3.12497862	4.22731855	3.53612235	1.26381066	NA	NA	NA	NA	4.65752849	0	2.95694564	NA	1.30195179	1.75313378	0.08054481	1.9300179	0.46460995	NA	2.88695277	1.71284416
GSM960046	592	0	2.6030469	2.4217565	NA	0.8819647	3.0258364	0.8248253	0.343537	1.0441385	2.8262907	5.1555291	1.5546807	NA	NA	2.8503546	NA	2.2971097	3.8910726	NA	2.325339	1.4402222	3.9874673	2.2606979	2.2501203	4.033298	NA	5.9692319	NA	3.2274894	2.5266164	5.459453	1.2830563	NA	NA	NA	NA	1.6874247	2.6990654	3.0987948	NA	0.1688464	2.1535403	0.6504118	2.7954586	2.4681306	NA	3.6082861	2.5173013
GSM960047	272	0	3.0697322	2.8961355	NA	3.0913036	1.7727776	1.2508842	2.4441634	1.544313	3.5274077	1.4439119	0.9533272	NA	NA	5.5470362	NA	1.9654213	2.8252194	NA	1.6724603	2.5072426	1.7513114	0.9676612	3.9201832	4.0539242	NA	5.5669248	NA	2.4799481	4.8397731	2.2459974	0.7700215	NA	NA	NA	NA	4.2217437	1.9115384	1.9022874	NA	0.693243	1.9432519	3.0509194	1.7828962	1.551896	NA	2.4836256	0.7699298
GSM960048	108	0	2.62609567	3.72336397	NA	1.56821542	1.83227862	2.15977633	2.30922019	0.93179347	2.42090105	3.46837175	0.87902821	NA	NA	4.78025051	NA	0.19487066	2.84715042	NA	0	1.14077424	2.6809714	2.45370971	5.47717781	4.02323701	NA	6.24699972	NA	2.743976	4.06556225	3.70979707	0.35065466	NA	NA	NA	NA	1.47474209	0	3.07758636	NA	0.59407696	3.66813405	3.12249156	2.6760718	0.83059389	NA	3.40916345	1.72961876
GSM960049	37	0	4.091741	2.97539983	NA	1.86116613	3.80635362	3.16762076	1.96377901	1.2261113	2.36968586	3.9924219	1.98800244	NA	NA	5.31713519	NA	1.62697871	1.27264458	NA	2.34553648	2.9378475	2.21076928	3.77277141	3.97708225	2.17789407	NA	4.63101703	NA	4.44112652	4.62192486	5.27991389	1.7679753	NA	NA	NA	NA	2.96776317	0	2.35655404	NA	0.75970088	3.10058514	3.42422978	3.66269112	1.58872312	NA	4.26615694	1.02365787
GSM960050	180	0	1.6131001	3.6748268	NA	4.7322024	1.753082	1.4604764	1.8010016	0.9269096	2.4338599	1.2261861	4.0953457	NA	NA	4.4850508	NA	1.1711722	2.9892565	NA	0	0.2295619	2.8116178	3.6818848	3.3964165	0	NA	5.6210044	NA	4.3599255	1.515845	2.7146747	0.8348591	NA	NA	NA	NA	1.5660966	0	3.3354085	NA	2.3212492	2.1101313	2.7097462	3.2238935	2.2997444	NA	4.4814129	1.5957106
GSM960051	600	0	5.3445633	2.5427096	NA	2.6915222	3.7905038	1.8360058	2.9169866	1.1727702	2.0291892	3.2321408	0.8494273	NA	NA	4.5515349	NA	2.4430626	4.9792082	NA	6.5913926	2.3726266	1.4076739	3.7187111	2.1821793	0.4608673	NA	5.2326394	NA	2.2873644	3.1913504	2.2369195	0.7253907	NA	NA	NA	NA	1.6263019	0	1.6164358	NA	1.188294	2.4055742	3.5396031	3.9601766	2.9961715	NA	5.3817529	1.436879
GSM960052	729	0	4.7105588	4.4010674	NA	2.6349149	2.341634	2.0082618	2.3187509	0.3706133	3.6405139	0	1.3559139	NA	NA	3.6352312	NA	2.5355704	3.3900531	NA	1.4431487	2.2167685	3.4975642	3.0740603	3.9462798	3.8523903	NA	5.9275739	NA	5.3905816	1.1208248	4.1420167	0.4797328	NA	NA	NA	NA	0.3151975	1.424866	1.8764312	NA	0.2820896	0.4426465	2.6357482	4.1051983	1.3846408	NA	3.4836701	3.5533885
GSM960053	987	0	5.5298888	3.58050871	NA	4.46316776	6.40072876	1.73284712	2.78272454	0	2.79325353	1.1873366	0	NA	NA	4.66251018	NA	2.92477485	3.01797859	NA	1.59273967	2.36828155	0.12033219	1.56806622	0.34439217	0.79087953	NA	4.22610979	NA	4.40638816	5.16317138	7.04388714	0.97179696	NA	NA	NA	NA	2.09717318	0	2.32326962	NA	0.31744393	3.9436314	3.19085657	3.61968023	2.32227419	NA	3.11443066	2.92497614
GSM960054	430	0	2.91680591	3.0299795	NA	2.63007105	1.37333705	1.24767097	1.65900881	0.57638247	4.0741493	3.26480496	0	NA	NA	1.61706699	NA	4.21670714	1.86505157	NA	0.46888568	2.42356491	2.91108763	2.65573627	4.16339695	2.11121499	NA	4.76848127	NA	3.53255991	2.02411271	3.66713163	1.9551665	NA	NA	NA	NA	0.80204548	0.90280311	1.73525339	NA	0	2.31471387	2.25733843	1.88779252	1.2938135	NA	3.91924057	2.45994187
GSM786491	3113.592	1	2.329156	1.001424	NA	1.5793006	2.6553419	2.5586623	1.262869	2.6048213	3.2635938	2.8729457	3.4836462	NA	NA	4.1830447	NA	1.3634731	4.3427776	NA	2.7331003	2.8249929	1.601631	3.1418507	3.3006804	3.6182894	NA	7.8831805	NA	2.4658037	3.7664725	6.9577446	2.9238694	NA	NA	NA	NA	1.8318481	1.4647369	1.5383608	NA	3.3952251	2.1665247	1.399069	3.8292472	3.4332571	NA	4.272788	5.0732842
GSM786492	395.2362	1	3.1182387	1.0624877	NA	0.8612851	4.3412752	3.2504671	1.2883281	2.6229224	0	4.3797377	2.9239834	NA	NA	3.2273045	NA	1.4043488	5.8724851	NA	2.0105776	2.962571	0.8587683	4.9364212	6.7428508	7.4276467	NA	9.4408107	NA	3.4562412	6.2815998	6.4904303	2.6658958	NA	NA	NA	NA	2.1062712	1.3771422	1.322731	NA	3.9595834	2.016729	2.6691548	5.5844135	3.6196934	NA	7.9562535	3.1752838
GSM786493	593.3469	1	2.1924897	1.107373	NA	1.3316447	2.2760455	1.9979574	1.2333144	2.2496878	0	2.5520761	2.1658498	NA	NA	3.9956559	NA	1.2448649	5.1573475	NA	2.0268605	2.0922415	1.6688014	3.2110775	3.1393164	3.8957481	NA	8.3431039	NA	1.9688442	1.8335932	2.6706859	2.6088435	NA	NA	NA	NA	1.6322163	1.4537034	1.1628289	NA	3.3167079	1.7311105	1.4931563	3.8603909	2.5564925	NA	4.1904928	2.4608408
GSM786494	492.813	1	3.1851198	1.1466873	NA	1.4598246	3.2851316	2.7816124	1.1343731	2.459825	0.7802685	3.0362473	2.2472314	NA	NA	4.4779531	NA	0.9725049	4.8222702	NA	2.2664454	2.9338161	1.271417	2.7891891	3.2973387	2.2616503	NA	8.4499677	NA	2.4686026	11.4064702	7.2945251	2.6448177	NA	NA	NA	NA	1.7324134	1.569995	1.4282873	NA	3.5892001	2.9353197	1.4455325	3.7238383	3.8069312	NA	4.3402876	3.7866139
GSM786495	394.2504	1	2.0293543	0.9218569	NA	1.3489833	2.1261857	2.1690882	1.2352427	2.3060589	0.2748589	2.604831	2.0878327	NA	NA	3.2028001	NA	1.5356404	5.2297146	NA	2.3218363	2.4340961	1.8748526	3.1251708	3.1321466	2.8186533	NA	8.0089853	NA	1.7047329	1.9973855	3.8831372	2.8431345	NA	NA	NA	NA	1.6622252	1.7066678	1.4446965	NA	3.3390505	1.711106	1.0456738	3.9632322	1.7350508	NA	3.1020616	2.4964307
GSM786496	133.05954	1	2.1892587	0.9466237	NA	1.2556954	2.0316414	2.0239706	1.1670185	2.278618	0.3352605	2.4504063	2.0009854	NA	NA	3.2232451	NA	1.2223308	4.1240792	NA	2.2644902	2.1749653	1.3105742	2.850574	3.0740113	2.0384556	NA	7.2723022	NA	1.8214967	2.2869079	3.1188653	2.7954417	NA	NA	NA	NA	1.7295561	1.6832336	1.4104134	NA	3.3554928	1.6590222	1.3771708	3.4463817	1.8131043	NA	3.2352702	1.6040652
GSM786497	2635.5648	1	2.9469589	1.3942467	NA	1.7819013	4.935794	2.5445013	1.7921469	2.5163674	0.2186874	4.1233015	2.9542642	NA	NA	4.7490866	NA	2.2761849	6.0328741	NA	2.0289273	3.1630379	1.5164025	5.9456163	6.3664121	7.8339725	NA	9.0075634	NA	3.5031794	5.2727742	4.6946207	2.6753624	NA	NA	NA	NA	1.8312187	1.380786	1.351239	NA	3.9898545	2.3039588	4.6876567	5.0098793	3.5577882	NA	7.9002211	2.067872
GSM786498	5202.135	0	2.0142658	0.900995	NA	1.4461531	2.5993034	2.077922	1.471788	2.108931	1.0319982	3.1200142	2.3791886	NA	NA	4.6491631	NA	1.3086642	5.1740663	NA	2.1691412	2.3064839	1.1188277	3.9380389	3.6105868	5.3785142	NA	7.7655876	NA	2.7033187	2.758671	6.8063977	2.5916559	NA	NA	NA	NA	1.7035063	1.4328152	1.3780669	NA	3.6246132	2.1265458	2.2422322	3.7727339	3.7064905	NA	5.6221565	1.8245503
GSM786499	3253.551	1	2.0284508	0.9882454	NA	1.2846498	2.2003793	2.0759792	1.1046706	2.3499982	0.3236874	2.3385533	1.6569166	NA	NA	4.4398545	NA	1.0889587	4.4696533	NA	2.1522904	2.0937785	1.6721183	2.8930308	3.5061159	2.4147398	NA	7.4704027	NA	1.9069529	2.4812475	3.5331229	2.667442	NA	NA	NA	NA	1.7692781	1.5636448	1.2240694	NA	3.2253072	1.6997836	1.2500723	3.6546599	1.9432928	NA	3.3292651	1.8202827
GSM786500	5265.216	1	2.4072642	1.2509767	NA	1.769435	3.6764989	2.4220396	1.6261818	2.2766627	0.21103	3.4233685	2.4080447	NA	NA	4.6294035	NA	1.3620887	5.4760127	NA	2.1178046	2.6338646	1.8059126	4.4155936	3.566722	6.9617067	NA	8.7085601	NA	2.8500229	3.2167598	6.2770762	2.6736566	NA	NA	NA	NA	1.8465847	1.6177009	1.2784834	NA	3.6178731	2.2085236	3.2934364	4.179891	3.6705552	NA	6.8901838	3.2448897
GSM786501	5029.65	0	2.0981727	0.9013635	NA	1.285603	2.0268537	2.015119	1.1178374	2.260773	0.0422741	2.5398973	2.1063198	NA	NA	4.1384179	NA	1.2334915	5.0860621	NA	2.2449682	2.1817347	1.5126392	3.082354	3.0281778	3.3189089	NA	7.920323	NA	2.075335	1.8042113	4.7789574	2.7153265	NA	NA	NA	NA	1.7565201	1.8025081	1.2718361	NA	3.4817755	1.5622307	1.3153737	3.5565585	2.4604463	NA	3.8593584	1.9230065
GSM786502	3081.069	1	2.2745273	0.9611545	NA	1.4844173	2.6634565	1.9736222	1.4207092	2.562788	1.1202618	3.0672883	2.4813174	NA	NA	3.4896487	NA	1.2590385	5.3307173	NA	1.9689696	2.2414659	1.3514617	3.5997974	3.4687768	5.6287549	NA	8.5988934	NA	2.3439958	3.1991304	3.9921653	2.5722384	NA	NA	NA	NA	2.0666131	1.6631476	1.2902271	NA	4.0290278	1.7190572	1.7182108	4.1490266	2.8902856	NA	4.9640961	2.2011743
GSM786503	11.827515	1	2.3617951	1.1433176	NA	1.3113094	2.7852278	2.3436708	1.1520152	2.2521237	0.8731981	3.1711746	2.0082727	NA	NA	4.4950191	NA	1.2687257	5.6592523	NA	2.0166136	2.570068	1.6308139	3.4240496	3.5419916	4.4531024	NA	7.8959069	NA	2.2958256	4.7500201	4.9677955	2.5920179	NA	NA	NA	NA	1.7553519	1.5104043	1.3811475	NA	3.3222878	1.8523861	3.6422492	4.1915908	3.0685614	NA	6.5481304	3.3017553
GSM786504	325.2567	1	2.3947742	1.1372919	NA	1.6907186	3.5191128	3.4042719	1.3474948	2.4322947	1.01129	2.8307939	3.9619591	NA	NA	6.0717495	NA	1.287171	5.2735644	NA	1.9314558	2.3396503	1.4120961	3.203329	3.4076604	4.388236	NA	8.137613	NA	2.4753167	4.3166276	8.3733734	2.3934856	NA	NA	NA	NA	1.7011669	1.3814361	1.4206104	NA	3.4356324	2.2484966	2.0499105	3.9382114	3.5331577	NA	4.7280836	4.3282901
GSM786505	93.6345	1	2.3287884	1.0761365	NA	1.5155611	3.3730197	2.3039484	1.3885692	2.5145657	1.1464078	3.0120328	2.2962525	NA	NA	4.8413982	NA	1.3478877	5.1031552	NA	2.9871392	2.4910112	1.7123503	3.4182383	3.4073606	4.3273594	NA	8.2387294	NA	2.4762133	3.3576139	7.6658811	2.6796348	NA	NA	NA	NA	1.8060507	1.5432346	1.3680616	NA	3.4666122	2.1702619	2.1918131	3.6344943	3.8648388	NA	4.6426473	3.9969447
GSM786506	100.53387	1	2.1731365	1.0186193	NA	1.2780604	2.313406	2.4863481	1.1510455	2.3469526	1.3858258	2.7052248	2.6809057	NA	NA	4.5180245	NA	1.7216791	4.7830332	NA	2.3404839	2.7016722	1.2801849	2.733324	3.2724396	2.9290136	NA	7.3737073	NA	2.208908	3.516816	6.4127879	2.5715535	NA	NA	NA	NA	1.6573	1.9491702	1.4069562	NA	3.1502352	2.0848736	1.8721504	3.6145686	3.3879615	NA	3.6074101	4.2214925
GSM786507	19.712526	0	2.3123981	1.0928133	NA	1.0997662	2.9150893	1.9754105	1.1056467	2.2985413	0.2379808	2.4293245	2.1574504	NA	NA	3.9295012	NA	1.4236514	4.9245728	NA	2.1556727	2.2579308	1.5582729	3.8833404	3.6516396	2.6457886	NA	7.6009696	NA	2.1085968	2.4387431	4.0856511	2.5911654	NA	NA	NA	NA	1.7253782	1.5648271	1.2852477	NA	3.248093	1.8786731	1.5363298	3.8696001	1.9144855	NA	3.5362129	2.1759414
GSM786508	351.8685	1	2.2992928	1.0486808	NA	1.2406509	3.1828541	2.4446465	1.0472649	2.4385128	0.2562014	2.3909539	2.7429815	NA	NA	5.6467251	NA	1.1316862	4.1764921	NA	2.317191	2.2978314	1.2422334	2.6884245	3.4219683	2.1842373	NA	7.8249215	NA	2.335751	5.5861046	4.853181	2.5616187	NA	NA	NA	NA	1.7325355	1.3266901	1.4667944	NA	3.228817	1.8060349	1.3610641	3.3774286	3.2507913	NA	3.049049	2.654474
GSM786509	939.3018	0	2.616726	1.4549269	NA	1.8004384	4.1218128	2.5950597	1.469741	3.0157313	1.6350791	4.24092	3.6710735	NA	NA	6.0909606	NA	1.5162608	5.530688	NA	3.0516169	3.1647166	1.7673678	4.7106127	4.4899256	5.9477295	NA	9.0430995	NA	3.0733576	6.2386684	5.78018	2.9187314	NA	NA	NA	NA	1.8494575	2.0689885	1.524398	NA	3.6510535	2.1689227	6.1705343	4.6459264	3.8222302	NA	7.9459983	3.567045
GSM786510	246.40656	1	2.10932781	0.91993754	NA	1.30667223	2.3858087	2.1795906	1.03102232	2.30478689	0.01273762	2.35169497	1.87114487	NA	NA	4.03067021	NA	1.13489912	5.03925428	NA	2.14902097	2.30702489	1.46686365	3.13882048	3.57288676	2.44627076	NA	8.1023316	NA	2.17101822	1.5703604	2.73816785	2.49937181	NA	NA	NA	NA	1.60786883	1.40298855	1.29988023	NA	3.35684328	1.63354865	1.35100402	4.11707656	1.86003133	NA	3.47147119	2.77303884
GSM786511	740.2053	1	3.2067113	1.0917325	NA	1.8139993	4.3673303	2.8009125	1.8560326	2.391131	3.1352937	4.5662864	3.1171719	NA	NA	5.2184019	NA	1.9652281	6.2479418	NA	1.8880026	3.2336535	1.1500287	4.6207714	6.217714	7.7070336	NA	9.3937326	NA	3.2773238	6.149805	3.527968	2.397358	NA	NA	NA	NA	2.0592966	1.0021154	1.3895265	NA	3.808991	2.5024098	4.6208506	5.218769	4.4544246	NA	7.9359277	3.4073778
GSM786512	399.1785	1	2.0819525	0.955744	NA	1.3185023	3.3300264	2.6115396	1.0936828	2.3628612	1.0926597	2.777634	1.8845026	NA	NA	5.7611897	NA	1.2892822	5.2407801	NA	2.1508821	2.2544184	1.4470388	3.0002955	3.3673711	3.1395868	NA	7.9212205	NA	2.2599026	3.2508452	4.9611611	2.4748749	NA	NA	NA	NA	1.6721585	1.2436368	1.2933711	NA	3.1530674	1.8649928	2.3293254	4.5570138	2.3953979	NA	4.5562865	2.8088383
GSM786513	32.52567	1	2.1568769	1.0660896	NA	1.6231799	3.3441939	2.6068497	1.2281977	2.3875453	1.512777	3.0762961	3.2319601	NA	NA	5.6166307	NA	1.1642631	5.2610306	NA	2.1153024	2.3229238	1.4851208	3.4606168	3.1348895	3.8127434	NA	8.0917706	NA	2.3770506	4.5203877	7.7747907	2.5822488	NA	NA	NA	NA	1.7106798	1.4419786	1.5422968	NA	3.2873688	2.2151393	1.5436957	4.0538727	3.501914	NA	4.3891989	3.5057931
GSM786514	219.79467	1	2.4892021	0.9335626	NA	1.5185805	3.5467061	3.3648385	1.414722	2.346812	1.7572119	3.3201998	2.2648179	NA	NA	5.3336968	NA	1.2840816	5.8874958	NA	1.6425357	2.3184956	1.0560292	3.3627398	3.5166039	4.8971307	NA	8.8857895	NA	2.5023296	4.0569485	7.6985026	2.3016993	NA	NA	NA	NA	1.8030089	0.9374086	1.2599186	NA	3.4669916	2.0255669	3.0083739	4.5691319	3.2083988	NA	5.4518235	4.9985761
GSM786515	98.56263	1	2.3629042	0.9421433	NA	1.1121251	2.2603917	2.1438983	1.0581626	2.3124986	0	2.2300183	1.99457	NA	NA	4.1276376	NA	1.2736655	4.6398652	NA	2.1057567	2.1229214	1.3741176	2.5017723	3.4225042	2.2834689	NA	7.3764072	NA	2.1570552	1.8254438	2.9280179	2.4744038	NA	NA	NA	NA	1.6338791	0.9225833	1.4105676	NA	3.1795095	1.6894492	1.3763978	4.0343276	2.1267582	NA	3.1136372	2.668108
GSM786516	432.69	1	2.5508594	1.2759441	NA	1.4006174	4.904495	3.0604946	1.1341192	2.5615453	0.9312227	2.7084822	2.2621564	NA	NA	6.5248754	NA	1.4972614	5.1421466	NA	2.5463176	2.4456045	1.7698845	3.1710432	5.5221623	2.8612754	NA	8.4874299	NA	2.4896753	5.8215123	6.7829087	2.4495608	NA	NA	NA	NA	1.7640025	1.5248946	1.4007632	NA	3.3564733	2.189822	1.3018445	3.8849321	4.1841895	NA	4.2419214	4.2479324
GSM786517	1708.0902	0	2.2390623	1.0106841	NA	1.2849795	2.1882605	1.9983959	1.1562094	2.2337258	0	2.2862707	2.0740992	NA	NA	3.5333631	NA	1.3890728	4.3985937	NA	1.8276144	1.9076669	1.4081053	2.6584986	3.0957765	2.5072791	NA	7.1167664	NA	2.0376112	2.0554396	3.3915681	2.4006216	NA	NA	NA	NA	1.6954946	1.1035288	1.2944382	NA	3.1354915	1.8261775	1.4443772	3.5016643	1.9252244	NA	3.0824319	1.8280205
GSM786518	1749.4866	1	3.4864669	1.2640194	NA	1.7703532	4.7292395	3.0041806	1.4972065	2.4366914	0.6693435	3.7191482	2.6900425	NA	NA	5.3858567	NA	1.8013794	5.9664497	NA	2.1049742	3.0072381	1.2152863	4.5075459	5.0566869	7.45448	NA	9.7517719	NA	2.9688817	5.3500013	7.8350246	2.8578653	NA	NA	NA	NA	2.1751049	1.3359821	1.3786761	NA	3.980655	2.2862775	2.6727327	4.91417	4.2672418	NA	6.9385986	3.3595542
GSM786519	148.82958	1	2.6885532	1.0686029	NA	1.4790388	4.0993528	2.7555525	1.164023	2.6475051	0.6196267	2.9039332	2.6379431	NA	NA	5.2004874	NA	1.7981168	5.2535947	NA	2.5332526	2.5123849	1.4642438	3.6420072	6.1484539	3.266803	NA	8.770008	NA	2.5004179	3.6518126	4.7489884	2.7451955	NA	NA	NA	NA	1.8571687	1.3989795	1.4376831	NA	3.6174941	2.6353378	1.8136322	4.2454929	3.9608531	NA	4.5491259	3.0206607
GSM786520	278.93223	1	2.3603609	1.1327625	NA	1.5901786	3.9649475	2.6292388	1.2662684	2.5994896	1.1783257	3.0938029	2.7116894	NA	NA	4.8537374	NA	1.1548107	5.1512804	NA	2.0512344	2.497352	1.3972586	3.5353697	4.2207404	4.4880706	NA	8.2938858	NA	2.5085813	5.4174734	6.438983	2.5508209	NA	NA	NA	NA	1.6040173	2.2412971	1.4643528	NA	3.5278904	2.3371561	3.0377799	4.2072044	4.0014607	NA	5.4124221	3.926333
GSM786521	379.4661	1	2.1384953	0.8347931	NA	1.150773	3.1180696	2.4127104	1.0528183	2.2548405	0	2.3587228	2.2460101	NA	NA	3.5643092	NA	1.2240002	4.3365557	NA	1.7424468	2.1136867	1.278292	2.4478016	3.2274031	3.7902837	NA	7.230739	NA	2.1985587	3.5100258	4.8796904	2.389217	NA	NA	NA	NA	1.6677326	1.1174357	1.3745424	NA	3.2880775	1.7223283	1.5877304	3.3153043	2.3934924	NA	3.4288836	1.7462676
GSM786522	2176.2627	0	2.5345999	1.2102656	NA	1.4814864	4.0346183	2.8642694	1.6156629	2.5699784	1.400831	3.221374	2.6465602	NA	NA	5.855773	NA	2.0621221	6.644996	NA	3.2093565	2.7902359	1.8911393	4.0496312	5.5987759	3.5830677	NA	8.5141642	NA	2.7545803	7.7041211	4.4608813	2.4838149	NA	NA	NA	NA	1.8661666	2.4653625	2.9454316	NA	3.4578094	2.247242	2.3826515	4.5057255	3.2810401	NA	4.807246	3.9010549
GSM786523	2703.573	1	2.1884237	1.2416861	NA	1.4288242	3.616829	2.8512543	1.1359839	2.3784671	2.2402092	2.8866445	2.6747306	NA	NA	5.3774199	NA	1.0712101	5.5484241	NA	2.230341	2.4101973	1.8396421	3.1974713	3.8372516	4.2640726	NA	8.366168	NA	2.4301264	4.7836708	7.1733891	2.7741076	NA	NA	NA	NA	1.7539333	1.9215296	1.3995998	NA	3.4638719	2.2674346	2.1753719	4.0262019	3.468519	NA	4.4680702	3.2419472
GSM786524	587.4333	1	2.7186889	1.3297994	NA	1.9327635	4.9395864	2.6902128	1.5178355	2.7530143	1.2613897	3.7126683	5.3303374	NA	NA	5.7837203	NA	1.3873222	6.0801161	NA	2.4507016	2.5971474	1.8254011	4.2988439	6.1300599	6.3589058	NA	8.9916515	NA	2.7780838	4.875908	6.62116	2.3686113	NA	NA	NA	NA	1.9316577	1.6909208	1.4424453	NA	3.8360186	2.6915469	2.5618566	4.8622771	4.2387697	NA	6.4224119	3.8200679
GSM786525	159.67146	1	2.0541854	0.9508166	NA	1.3601403	2.6512332	2.4740401	1.1357093	2.2326334	0.4440624	2.7116613	1.7940563	NA	NA	4.3441882	NA	1.0912223	4.8189387	NA	2.2536107	1.7386158	1.5332283	2.7611235	3.4283378	2.8889734	NA	7.1133633	NA	1.9093967	2.4991175	4.661187	2.3166193	NA	NA	NA	NA	1.7203401	1.7638249	1.2643559	NA	3.2813065	1.5412767	1.3590666	3.967362	1.8028378	NA	3.4476768	3.4152924
GSM786526	101.51952	0	2.1638094	1.1994421	NA	1.2793835	3.9529702	2.7013939	1.2164363	2.225196	0.5286067	2.8045711	2.0142581	NA	NA	5.9137441	NA	1.2109797	5.2545405	NA	1.8530469	1.9551375	2.0447287	3.1627236	4.020234	5.6082493	NA	7.8796117	NA	2.0605896	3.616393	9.3125566	2.2998195	NA	NA	NA	NA	1.7272599	1.4430492	1.3111775	NA	3.3024403	2.0112768	1.5172783	3.7634225	3.0236417	NA	3.780337	4.3082785
GSM786527	2735.1129	1	2.07217106	1.09089141	NA	1.49222071	2.50614956	2.19128769	1.25995423	2.42573314	0.34858936	2.76363972	1.69114341	NA	NA	4.80977388	NA	1.14606176	4.75355242	NA	2.25907816	2.18444683	2.10385764	3.03928371	3.34085906	2.61902937	NA	7.63948232	NA	1.97549254	2.09436023	5.04190237	2.64588051	NA	NA	NA	NA	1.75821758	1.82679796	1.58960018	NA	3.29598675	1.85408442	1.15587343	3.45920539	2.0820016	NA	3.62885352	2.45179011
GSM786528	84.76386	1	2.2290436	0.9750193	NA	1.2530863	3.4090381	2.3472426	1.1415139	2.3235729	0.6158371	2.760072	1.9312181	NA	NA	5.6463013	NA	1.108629	4.7671077	NA	2.1944162	2.2898221	1.8911393	3.2794985	3.6020393	3.3417681	NA	7.9928835	NA	2.0766825	2.9355595	7.9584499	2.6650637	NA	NA	NA	NA	1.7175996	1.7623208	1.5112176	NA	3.392784	1.8261775	2.2780053	3.783991	2.9215309	NA	3.4969432	4.1594895
GSM786529	827.9262	1	2.4954844	0.9973413	NA	1.3541598	4.2565991	2.6437241	1.2563875	2.1754135	0	2.4577137	2.0940895	NA	NA	4.5770335	NA	1.5376507	5.1188132	NA	1.9750892	2.915602	1.3920638	3.3450843	4.2148007	5.0361558	NA	8.6107351	NA	2.2710644	3.8594511	2.7271448	2.5949749	NA	NA	NA	NA	1.903284	1.1789952	1.3774182	NA	3.5817627	1.5771443	1.6662922	4.1233232	2.7978569	NA	4.92285	2.894076
GSM786530	297.65913	1	3.077363	1.2604451	NA	1.4480193	4.7787693	2.4939154	1.6454458	2.3476637	0.0857099	4.2151078	2.6104829	NA	NA	5.4098424	NA	1.2709029	6.5163775	NA	2.1405564	2.7532047	1.2912854	4.831676	5.8221572	7.0103936	NA	9.3706654	NA	3.2346196	5.8510919	3.5449751	2.8206396	NA	NA	NA	NA	1.8779298	1.6283825	1.1816926	NA	4.01026	2.1938509	1.959323	4.8124217	3.2796726	NA	6.7102676	2.6924893
GSM786531	3079.098	1	2.2658954	0.8599578	NA	1.3616326	4.2443515	2.6241605	1.3547004	2.3078056	0.3525045	3.3667014	2.1780859	NA	NA	6.2560477	NA	1.1261363	5.5293416	NA	2.6375382	2.2366531	1.9405555	3.6123624	5.2282779	4.2761923	NA	8.5385329	NA	1.8755611	3.2868462	4.7398836	3.1821084	NA	NA	NA	NA	2.0239448	1.9405175	1.3995998	NA	3.4908898	2.1504102	1.6344272	3.9277903	3.128152	NA	4.3878679	3.0946488
GSM786532	99.54825	1	2.474016	1.3273167	NA	1.4777519	3.6614577	2.3145717	1.356631	2.356193	1.5956536	3.011838	3.2290432	NA	NA	6.6982344	NA	0.9451717	5.9184713	NA	2.1767754	2.4803557	2.2672501	3.5091987	3.4923465	5.4583622	NA	8.4353318	NA	2.4955036	5.1006226	4.8069786	2.6812266	NA	NA	NA	NA	1.7422005	1.8565923	1.6516622	NA	3.4412272	2.088151	1.7506142	4.2454929	3.1390999	NA	4.9383615	4.2818791
GSM786533	3303.819	1	2.67117668	1.07148171	NA	1.46991231	3.46363199	2.5452803	1.26566187	2.55745721	0.06282283	3.09286289	3.06686502	NA	NA	3.72760617	NA	1.44561134	4.7614308	NA	2.24180444	2.77430588	1.60683064	3.77619252	5.23771851	4.41220267	NA	8.62456356	NA	2.78361434	6.35893264	5.13018879	2.7636412	NA	NA	NA	NA	2.02447359	1.4731347	1.50395985	NA	3.72907501	2.06805977	2.17032408	3.86403112	2.90827478	NA	5.22599919	2.10914921
GSM786534	3173.718	0	2.4149062	0.9632185	NA	1.5001636	2.8855346	2.2530657	1.2189378	2.3128111	0.1019604	2.4922554	3.0092812	NA	NA	4.5229305	NA	1.3474102	5.8387717	NA	1.9181586	2.3332805	1.5113147	3.0432139	3.7577387	3.1419214	NA	8.1559948	NA	2.2977851	6.197618	5.4326007	2.6295111	NA	NA	NA	NA	1.8929985	1.2148827	1.4526161	NA	3.2846077	1.6524977	1.4352958	3.9339071	3.2305632	NA	4.2535281	3.225473
GSM786535	167.55648	1	2.3297696	0.8786885	NA	1.3330743	3.5128522	2.4135825	1.1038677	2.5730357	0.6314911	2.9798411	2.0196726	NA	NA	4.4019077	NA	1.2999203	4.4851816	NA	2.4675795	2.3694994	1.7502933	2.8088282	4.0674212	2.0145652	NA	7.6935899	NA	1.5189396	2.3904903	4.4243569	2.5694339	NA	NA	NA	NA	1.6691796	1.8631687	1.4854411	NA	3.48726	1.8223827	0.8916656	3.3718232	2.5092428	NA	2.832272	3.6126806
GSM786536	229.65093	1	2.3660438	1.1656781	NA	1.4235081	4.0475163	2.7659991	1.3301059	2.3465216	0.6128417	2.7870912	2.7161005	NA	NA	5.4109065	NA	1.2266684	5.1079759	NA	2.102857	2.2592884	1.8071195	3.5269565	4.5289288	4.4630194	NA	8.4953881	NA	2.1952074	5.108021	5.4381978	2.3543647	NA	NA	NA	NA	1.7900754	2.3651676	1.2805429	NA	3.4307974	2.0004416	1.2768308	3.7210737	3.0316936	NA	4.612777	3.3936571
GSM786537	510.5544	1	2.78483238	1.32099593	NA	1.4069161	4.19628365	2.95354441	1.67789711	2.53683928	0.06977159	4.62068803	2.7225049	NA	NA	4.70801265	NA	1.85550536	6.34161382	NA	1.72514069	3.04204477	1.66389824	5.11899376	5.45942783	8.08239917	NA	9.29641532	NA	3.18946035	4.50446422	1.80148086	2.39426397	NA	NA	NA	NA	1.87768562	0.8898629	1.16545313	NA	3.56702614	2.08864029	4.5451457	5.12092919	3.72269159	NA	7.93592768	2.75706716
GSM786538	1931.8275	1	2.1907765	1.2640194	NA	1.235385	3.6546811	2.5692292	1.1475385	2.2458172	1.5970529	2.4241477	2.8399756	NA	NA	5.0985554	NA	1.4192713	4.9900998	NA	2.0421507	2.4003968	1.4646667	3.1974713	3.670377	4.903233	NA	7.7760756	NA	2.4759284	5.3939722	7.0452979	2.5951976	NA	NA	NA	NA	1.718264	2.3585386	1.3078194	NA	3.2461391	1.9574682	1.6862921	3.7306484	3.0411627	NA	4.2505811	3.5106178
GSM786539	3623.163	0	2.2509124	1.1813961	NA	1.3048577	2.9949505	2.1112342	1.2188152	2.4096576	0	2.4905765	2.3310799	NA	NA	4.7393503	NA	1.3608985	5.2106714	NA	1.9932546	2.5562152	1.4081053	3.1793809	3.2714011	2.3024706	NA	8.0668649	NA	2.1991581	2.0136252	5.3374825	2.5157109	NA	NA	NA	NA	1.7747885	1.2406885	1.4141395	NA	3.1491203	1.6664136	1.7759169	3.8186402	2.5006171	NA	3.9728466	3.0051826
GSM786540	1340.4516	0	2.1325889	0.9764454	NA	1.342081	2.3697734	2.2688185	1.1260311	2.2918055	0.4957851	2.6970031	1.8229554	NA	NA	4.5123665	NA	1.352198	4.319564	NA	2.168466	2.0907796	1.6759047	3.1317274	3.6893528	3.3147542	NA	7.3244202	NA	2.0238392	2.0130297	4.3936173	2.4830356	NA	NA	NA	NA	1.6953719	1.3999247	1.5937175	NA	3.2543999	1.6569988	1.4726407	3.6187153	2.478893	NA	3.6559879	2.2373731
GSM786541	2749.8972	1	2.12199065	0.95153615	NA	1.37990688	2.12765573	2.00902699	1.13211275	2.32256398	0.04038788	2.69859257	1.77714151	NA	NA	3.4644776	NA	1.359542	5.6148109	NA	2.30448503	2.29348268	1.68870926	3.21286564	3.33194672	3.18831316	NA	8.55178036	NA	2.05127431	1.63940043	4.48094651	2.62395002	NA	NA	NA	NA	1.95994714	1.43444278	1.4130599	NA	3.40930903	1.69478952	1.78079972	4.54600694	1.95182855	NA	4.24300849	2.22834152
GSM786542	133.05954	1	2.1694505	0.9450986	NA	1.2462095	3.7150415	2.3846979	1.1194562	2.3700817	0.0800782	2.6862196	2.1496577	NA	NA	4.6866761	NA	1.1140726	4.6664878	NA	2.1678261	2.2310804	1.7996567	2.9972863	3.6851733	3.2287477	NA	7.7745063	NA	1.9280499	2.6604654	4.2479769	2.6673579	NA	NA	NA	NA	1.8547801	1.7034288	1.3258135	NA	3.3965902	1.8326372	1.2248655	3.3924384	3.2227052	NA	3.7590121	2.5591094
GSM786543	2383.2444	1	2.9248535	1.234309	NA	1.5466772	4.9845287	2.7933896	1.5099536	2.5640094	0.6198885	3.444114	3.0161129	NA	NA	5.047445	NA	2.0502004	5.4305737	NA	1.9333479	2.8027394	1.3138484	3.91861	6.0748876	5.9363787	NA	8.9491894	NA	2.9656491	7.1751134	7.8987548	2.5302006	NA	NA	NA	NA	1.8901121	1.3673878	1.3982271	NA	3.5717366	1.9206394	3.5000153	4.4211823	4.1286663	NA	5.9218417	3.3582465
GSM786544	410.0205	1	2.6503637	1.0528784	NA	1.5892813	4.2915341	3.0856039	1.2950444	2.4915408	0.2186874	2.6195057	2.650436	NA	NA	6.3289067	NA	1.3644408	4.8377308	NA	2.0894464	2.3713476	1.4891898	3.3997666	4.8668107	3.1635352	NA	8.3624807	NA	2.2941269	6.123383	5.5742218	2.3982835	NA	NA	NA	NA	1.7280888	1.1745613	1.378381	NA	3.2650495	1.9243156	1.4863306	3.3482744	3.7845182	NA	4.1571737	3.3844487
GSM786545	1958.4393	1	2.80476035	1.12709973	NA	1.471526	4.39277298	2.78894065	1.60944448	2.45111254	0.08235881	3.64373017	5.56965541	NA	NA	5.9183996	NA	1.14535041	5.46010027	NA	2.18781738	2.43427237	2.04562558	4.29356623	5.7072927	6.23440097	NA	9.01811795	NA	2.91949237	5.77424186	7.10728877	2.74806413	NA	NA	NA	NA	1.84233076	1.81384024	1.37295213	NA	3.60640175	2.44099441	2.27002945	3.92311494	4.35245225	NA	6.49727788	3.05959534
GSM786546	23.65503	1	2.1687483	1.0106841	NA	1.245284	3.7174905	2.9256256	1.1149083	2.3689624	0.8030915	2.504924	2.0914069	NA	NA	6.0732747	NA	1.170306	4.7024456	NA	2.2443741	2.34383	1.8081676	2.9599325	3.4873214	3.0723107	NA	7.6108443	NA	1.74372	3.2510188	5.6588626	2.5998544	NA	NA	NA	NA	1.7858697	1.9689047	1.3175635	NA	3.3368224	1.7840215	1.0775231	3.7450864	2.4686796	NA	3.2218659	3.2236259
GSM786547	404.1069	1	2.3454244	0.987579	NA	1.4323404	4.0192515	2.5862616	1.1041286	2.2993355	0.3342099	2.7766401	2.4112533	NA	NA	5.2883171	NA	1.3316805	5.0224536	NA	2.051674	2.4229302	1.133148	3.029619	3.9427457	4.4059875	NA	8.0061773	NA	2.0842167	4.096343	5.8058469	2.5749582	NA	NA	NA	NA	1.7833433	1.3448156	1.3510891	NA	3.1911316	1.8173142	1.7336887	4.1858215	2.6892072	NA	4.3273623	2.9202742
GSM786548	3281.151	1	2.3704075	0.8592125	NA	1.5184285	2.1914169	2.2555278	1.2245464	2.3620167	0.1453035	2.9271694	1.9378723	NA	NA	3.693364	NA	1.1990434	5.1125451	NA	2.2863419	2.2431854	1.925222	3.2061854	3.985063	4.0912312	NA	7.5283387	NA	1.8180969	2.2011935	3.0287684	2.5016244	NA	NA	NA	NA	1.8350221	1.7502972	1.2824677	NA	3.3594832	1.7822516	1.6415335	3.7031882	2.0007544	NA	4.1063537	2.0557066
GSM786549	3343.245	0	2.4538758	1.0316862	NA	1.4151725	4.2551143	3.2051213	1.2364991	2.4363781	0.5262159	2.6419299	1.8025006	NA	NA	5.8337945	NA	1.0712101	5.8682622	NA	2.0663955	2.6293902	1.7731401	3.6917093	4.1397981	6.8247759	NA	8.725098	NA	2.318082	5.3343832	5.1790886	2.7512429	NA	NA	NA	NA	1.7332982	1.7745104	1.2956302	NA	3.4464353	1.802706	0.8891057	4.3254693	2.9321383	NA	5.1150042	3.6300533
GSM786550	294.70227	1	2.0914712	0.9207215	NA	1.325355	3.6349116	2.3787332	1.8949295	2.3196644	0.2490663	2.642304	1.9590481	NA	NA	3.9537072	NA	1.3873222	4.4862266	NA	2.2904242	2.4758455	1.5333787	2.6914692	3.0582731	2.2396225	NA	7.1667295	NA	2.0695062	5.6433688	4.717489	2.8596417	NA	NA	NA	NA	1.7247411	1.2924056	1.3504904	NA	3.1657158	1.6049849	1.2851662	3.0385251	2.4555188	NA	3.6990362	1.9592471
GSM786551	3077.124	0	2.3251245	1.064881	NA	1.660658	3.1892311	2.1394029	1.4011025	2.1738394	0.2748589	3.0751208	2.9095435	NA	NA	5.169907	NA	1.9347304	5.6055677	NA	2.1364819	2.5255377	1.266695	4.0756453	4.4626168	5.5058312	NA	8.4092386	NA	2.8583612	3.8434753	6.0449261	2.6372027	NA	NA	NA	NA	1.9363184	1.4990986	1.2396979	NA	3.4907078	1.9377897	3.6932218	4.7835392	3.4379089	NA	5.947151	4.1912625
GSM786552	233.59344	1	2.1228342	0.990259	NA	1.2279417	3.5381664	2.50007	1.1290388	2.1622576	0.3020024	2.4712725	1.9167497	NA	NA	5.3069641	NA	1.4640372	4.889258	NA	1.796735	2.2182492	1.4684686	2.6573183	3.6808757	2.5270423	NA	7.7427941	NA	1.9258239	4.059326	5.2486713	2.4050876	NA	NA	NA	NA	1.6736661	1.1610323	1.2743575	NA	3.212122	1.6405879	1.4074373	3.4926646	2.7532461	NA	6.5932947	3.1529757
GSM786553	3056.427	0	2.1793768	1.1906742	NA	1.4324913	3.1305964	2.4298188	1.2654332	2.4172235	0.5366165	3.2329412	2.5075558	NA	NA	5.2877089	NA	1.3863265	4.6157589	NA	1.9505017	2.566105	1.5974528	3.2901148	3.2449639	5.1288752	NA	7.9324764	NA	2.3029601	3.5403763	4.1735204	2.4404174	NA	NA	NA	NA	1.819254	1.521916	1.6524791	NA	3.1698751	1.7107824	4.0653764	4.7337918	2.6818472	NA	5.1422964	3.7139388
GSM786554	978.7269	1	2.20886992	1.00515043	NA	1.25755791	2.51581602	2.03279653	1.14797489	2.26377836	0.05271731	2.63250565	1.90295247	NA	NA	4.5827228	NA	1.32121528	4.69013688	NA	2.27002592	2.27056108	1.64509101	3.34588525	3.78226175	3.96110994	NA	7.90517992	NA	2.13934143	2.0747247	2.12336506	2.50209948	NA	NA	NA	NA	1.70129604	1.69524554	1.30413839	NA	3.32605489	1.61538524	1.12280253	3.62939978	1.96308077	NA	3.7166417	2.36690684
GSM786555	103.49076	1	2.114162	1.0755801	NA	1.3474613	1.9366745	1.8540781	1.2097698	2.3398413	0	2.3229941	2.2713549	NA	NA	3.342717	NA	1.3272145	5.8617517	NA	1.894504	2.1042058	1.321729	2.8038884	3.0296431	3.587232	NA	8.8431461	NA	1.8187748	1.9048427	4.0830922	2.4600957	NA	NA	NA	NA	1.9041392	1.1522325	1.447587	NA	3.2485572	1.7007846	1.6203318	4.8048156	2.132949	NA	3.8207046	2.0329171
GSM786556	2389.158	0	2.44289168	0.94048384	NA	1.51122453	1.97263663	2.26196189	1.43717081	2.48951236	0.60379903	2.68020351	2.05944655	NA	NA	3.62642186	NA	1.26835846	5.64191884	NA	2.43966186	2.74548428	2.03321924	3.62179199	3.46444002	2.59881038	NA	8.28213697	NA	2.01518266	3.67391873	4.67610365	2.71992183	NA	NA	NA	NA	1.9271839	1.96553943	1.4952034	NA	3.64279652	2.07301343	1.04966171	4.89481078	2.31330443	NA	3.8096272	2.83963228
GSM786557	3115.566	1	2.6113371	1.5620972	NA	1.7850157	2.2821217	2.3826624	1.545075	2.5451146	1.5172778	3.3314227	2.5445074	NA	NA	5.7625155	NA	1.2266684	5.7475865	NA	2.0621531	2.9717947	1.7400641	3.5422779	3.1773925	4.762465	NA	8.4520911	NA	2.4416415	6.3227456	7.2791562	2.5768801	NA	NA	NA	NA	1.7783949	1.9701432	1.8927393	NA	3.3669873	1.8442879	2.905453	4.2755243	3.4465675	NA	6.6950425	4.8326762
GSM786558	3029.814	0	2.3737493	0.9249315	NA	1.0879826	2.8399473	2.0293607	1.0907682	2.1775469	0.126818	2.1623972	1.7168367	NA	NA	4.9769705	NA	1.0822701	4.9654191	NA	1.7924573	2.0200157	1.3601372	2.4786119	3.5993799	2.250033	NA	7.9399922	NA	1.8668263	1.8068942	2.8995307	2.3991115	NA	NA	NA	NA	1.7132547	1.1962964	1.2030755	NA	3.2177944	1.683438	1.2646971	3.8697811	2.3274751	NA	3.0943584	2.973965
GSM786559	2743.9836	0	2.37530838	0.98207467	NA	1.35353936	2.97390462	2.06604607	1.26286904	2.26815938	0.31254001	2.85298617	2.02589534	NA	NA	4.53542826	NA	1.448572	4.95601105	NA	2.10018995	2.23714109	1.48387912	3.35154934	4.04976161	4.50054798	NA	8.30276893	NA	2.07088563	3.31699284	4.42910215	2.60309797	NA	NA	NA	NA	1.93347151	1.34348332	1.37978776	NA	3.38189616	1.6504763	1.65041643	4.13372436	2.68483294	NA	4.74609377	2.2419517
GSM786560	2945.0514	0	2.7375967	1.3503494	NA	2.0319845	4.3749026	3.1301724	1.6364499	2.6650091	1.2797705	3.8818767	2.4178521	NA	NA	6.2285795	NA	1.3886149	6.1900206	NA	2.1647562	2.8655965	1.5064033	3.8675959	4.3825604	6.9854511	NA	8.9261938	NA	2.7897561	4.0269434	5.3853122	2.5383648	NA	NA	NA	NA	1.8414614	1.4093769	1.4706213	NA	3.5132279	2.2086897	4.8987313	4.8901004	4.0580017	NA	6.0962275	4.4926649
GSM786561	452.4024	1	2.7926011	1.2010791	NA	1.5552306	4.7283802	2.9994922	1.3540845	2.3677702	0.1232273	3.4039041	3.3861825	NA	NA	5.2102429	NA	1.371795	5.3953143	NA	1.790757	2.7565418	1.3440429	4.0522079	4.9039227	6.4504626	NA	9.0611155	NA	2.8441278	4.8149755	7.2897724	2.4423285	NA	NA	NA	NA	1.9439545	1.1365622	1.3833772	NA	3.6887267	2.2620057	2.4439118	4.8129619	3.8111549	NA	6.7664737	3.7880798
GSM786562	199.0965	1	2.36179513	0.91297356	NA	1.62030862	3.25826165	2.27747019	1.34094422	2.41615607	1.42197935	2.75094135	3.21516999	NA	NA	4.51867579	NA	1.4637327	4.71020806	NA	1.40028744	1.65708056	1.22500147	2.94481075	3.44949358	4.00604583	NA	7.65348177	NA	2.52677359	2.91202009	7.62484348	2.12063565	NA	NA	NA	NA	1.6989261	1.15768448	1.5051984	NA	3.2313227	1.93184907	2.23564898	4.14302478	3.06667396	NA	5.07731933	3.94040855
GSM786563	381.4374	1	2.2170764	0.8631572	NA	1.5441237	2.8094617	2.2555278	1.3001399	2.3836628	0.7731595	3.0273388	2.6558008	NA	NA	3.9888536	NA	1.5853806	4.6427409	NA	2.2581254	3.1400836	1.4942461	3.3256906	3.8425096	2.7563888	NA	7.4238568	NA	2.1466369	2.0910089	5.1580852	2.8781362	NA	NA	NA	NA	1.8732691	1.26998	1.4507224	NA	3.3327056	1.8090043	2.029439	3.3396755	2.5574729	NA	4.9824029	2.2746439
GSM786564	2017.5771	1	2.1886346	0.8744178	NA	1.3730393	2.1972415	1.9378727	1.172566	2.3748355	1.6628983	2.3106966	2.1971161	NA	NA	3.5795208	NA	1.5869921	4.7074382	NA	1.8246026	1.6679492	1.036611	2.2533865	3.0044422	2.0057878	NA	6.9658893	NA	1.9855963	2.0108378	4.9414118	2.2646364	NA	NA	NA	NA	1.7203401	1.0824446	1.5607214	NA	3.0775357	1.8909064	1.8121289	3.6703286	2.6080714	NA	3.5842599	1.9399972
GSM786565	1286.2422	0	2.2475657	0.8401435	NA	1.6253422	2.2018056	1.9990828	1.0856938	2.4164753	0	2.5329554	2.1951236	NA	NA	3.2327678	NA	1.6005878	4.1553379	NA	1.9626732	1.7015952	1.20445	2.8132548	3.2623936	2.2893513	NA	7.2807435	NA	2.1769113	1.5815456	2.5201882	2.635945	NA	NA	NA	NA	1.7843051	0.9644756	1.632799	NA	3.0961663	1.6464747	1.4844445	3.7528045	1.8205752	NA	3.4731759	1.7243353
GSM786566	1558.2753	1	2.4514851	1.0540819	NA	1.2104734	2.7848925	2.3332265	1.3922269	2.5294532	0.1742778	3.9507921	1.9601802	NA	NA	3.6875699	NA	1.5718322	5.4162922	NA	2.0357613	1.5907411	0.9057605	3.9262909	4.196165	4.8618958	NA	8.5595631	NA	2.5383368	3.1442617	4.671636	2.5840253	NA	NA	NA	NA	2.0919775	3.120724	1.6196063	NA	3.6602336	1.7500415	2.1182433	4.3208565	2.4712598	NA	6.2017651	2.9617449
GSM786567	450.4311	1	2.0208427	1.1800315	NA	1.2222883	2.248771	1.8936653	1.0928552	2.2397543	0	2.1657147	2.2437571	NA	NA	4.7182428	NA	1.32087	4.6608515	NA	1.897759	2.2251718	1.5958725	3.1592161	3.3653919	1.9037621	NA	8.062781	NA	2.0218281	2.1253852	2.4570657	2.440659	NA	NA	NA	NA	1.7668292	1.128334	1.5472591	NA	3.3206886	1.8420293	1.6619123	3.9841435	2.4694701	NA	3.1224111	2.1769854
GSM786568	2541.9303	0	2.3094339	1.0116297	NA	1.3210842	4.1352671	2.7323279	1.1813775	2.2174909	0	2.7435121	1.8115927	NA	NA	5.2492312	NA	1.6478201	5.0930049	NA	1.9653966	2.3268259	1.1931912	3.2338154	5.1817074	4.6762337	NA	8.105033	NA	2.317594	3.2565944	3.6407703	2.5237236	NA	NA	NA	NA	1.7615458	1.1082392	1.3507913	NA	3.2677191	1.8345656	1.6660823	4.0428263	2.6616943	NA	4.9878707	3.4159673
GSM786569	2537.0022	0	2.5713158	1.1356318	NA	1.6291615	4.3961797	2.6498282	1.2908146	2.3891229	0.7329041	3.8231077	2.5619749	NA	NA	6.2279743	NA	1.6603322	5.2251591	NA	2.1178046	2.7807772	1.0435231	3.7110504	4.9838696	4.981703	NA	8.5111717	NA	2.626598	5.2379623	4.7648752	2.6362299	NA	NA	NA	NA	1.8581997	1.255943	1.4193785	NA	3.3866833	2.0094928	3.694919	4.2899015	3.5471099	NA	6.4295082	3.9420063
GSM786570	528.2958	1	1.9629531	0.7724481	NA	1.1337068	1.7566279	1.8354352	1.0192939	2.3485548	0	2.2919139	2.2389405	NA	NA	3.6755039	NA	1.1779095	4.5530763	NA	1.8099357	2.200095	1.2246032	2.1377041	3.2341338	2.2144528	NA	7.0201047	NA	1.9930053	2.1610428	2.9757804	2.485356	NA	NA	NA	NA	1.7722463	1.2840727	1.3653775	NA	3.0971485	1.6415649	1.9622022	3.6048781	1.8324463	NA	3.3932854	1.8889421
GSM786571	2578.3983	0	2.6245572	1.1159606	NA	1.2308455	4.1526539	2.807675	1.1299796	2.3112011	0.4192081	2.6786969	4.1078766	NA	NA	5.3583626	NA	1.2797961	4.8174067	NA	2.0594686	2.6439315	1.1580263	2.698587	4.2792708	4.2881265	NA	8.2421937	NA	2.5762027	6.0315727	8.3207847	2.6747359	NA	NA	NA	NA	1.7837308	1.1970383	1.3272761	NA	3.1508744	2.1199951	1.5833277	4.0930487	3.8745809	NA	4.695622	2.800626
GSM786572	2673.0186	0	2.3714541	0.8786885	NA	1.543857	2.2747753	1.9636326	1.2271619	2.4505107	1.6066603	2.6198725	2.4755925	NA	NA	3.2646327	NA	1.6369778	5.0361652	NA	1.4347568	1.7390899	1.2105321	3.4333782	3.2276905	2.714251	NA	7.8293973	NA	2.2462544	2.8259971	3.8028932	2.2531901	NA	NA	NA	NA	1.7609237	1.2996935	1.4877283	NA	3.470768	1.7116075	1.7585847	4.1542677	2.3903244	NA	4.1090151	2.0546473
GSM786573	2433.5112	0	2.7119368	1.0490152	NA	1.3824688	3.2849108	2.3450805	1.6475282	2.2673942	0	3.8280859	2.0305509	NA	NA	4.0926863	NA	1.6831267	6.4440138	NA	2.0752418	3.215302	1.5251519	5.1790267	4.6550172	6.1576716	NA	9.3326933	NA	2.9217354	3.6203322	2.1507634	2.5461405	NA	NA	NA	NA	1.9622173	1.6011762	1.3407548	NA	3.5977697	1.7995379	2.2408847	5.4090153	2.8385203	NA	7.5284905	2.3870097
GSM786574	1281.3141	0	2.24990061	1.1082323	NA	1.2553875	2.16580812	1.97726695	1.08859685	2.22503877	0.24512278	2.29261418	1.96849468	NA	NA	4.00794287	NA	1.46661033	4.35109061	NA	1.57655733	1.71449862	1.68577979	2.88378197	3.12835497	1.93394735	NA	7.98744556	NA	2.14811313	1.80199515	4.65872195	2.12400424	NA	NA	NA	NA	1.88104283	0.9153741	1.45607872	NA	3.38079808	1.70542429	1.51118173	3.79993177	2.53150744	NA	3.47512328	1.77087255
GSM786575	1008.2958	0	2.3955378	1.0691861	NA	1.268882	3.976046	3.5532996	1.1008906	2.3011785	1.6443877	2.3639781	2.3782555	NA	NA	3.6931717	NA	1.3570554	4.8312775	NA	1.5743472	2.4128384	1.2047058	2.2621855	3.9620536	2.1240005	NA	7.2675981	NA	2.3388187	4.9843644	7.5871988	2.2012286	NA	NA	NA	NA	1.7397405	0.9124219	1.4349261	NA	3.0321879	1.8511167	1.3101879	3.3399176	3.378658	NA	3.2709036	3.9521636
GSM786576	349.8972	1	2.3454244	0.847902	NA	1.2414046	1.8602433	2.008128	1.0546238	2.2729971	1.0509797	2.5438594	2.2585694	NA	NA	3.2945716	NA	1.4067075	3.902189	NA	1.5771621	1.653094	1.1349268	2.7648099	3.561188	2.1383813	NA	6.7863891	NA	2.3755643	2.0614851	3.1145623	2.5271566	NA	NA	NA	NA	1.832917	0.9149378	1.4962342	NA	3.0708653	1.6962389	1.6046338	3.6938689	1.7336726	NA	3.4061033	1.6507655
GSM786577	985.6263	1	3.1657955	1.4041968	NA	2.1335448	4.4840748	3.0154044	1.7839885	2.6470634	0.5584525	3.9323789	3.3897312	NA	NA	5.4115991	NA	1.9349803	6.2060693	NA	1.5524938	2.5870449	1.4471851	4.9766502	5.2020281	7.3437791	NA	9.424216	NA	3.3124323	4.5411427	7.8472752	2.4388628	NA	NA	NA	NA	2.0285363	1.0240973	1.2034	NA	3.8457449	2.4540699	3.088461	4.8966151	4.3841023	NA	8.0688421	3.5309862
GSM786578	354.8256	1	2.752873	0.9480358	NA	1.452238	1.9135021	2.1745251	1.0720099	2.2373834	0.2177142	2.8098449	2.5712921	NA	NA	3.9143298	NA	1.5275032	3.8681149	NA	1.775417	1.8412438	1.4414783	2.5258051	3.0306226	1.9450456	NA	6.9141644	NA	2.1431126	2.3924487	5.7220262	2.4105008	NA	NA	NA	NA	1.9706369	0.8309807	1.5185987	NA	3.0827236	1.8723727	2.2916646	3.5608148	2.3999334	NA	4.0407394	1.8592053
GSM786579	1545.462	1	2.4646892	1.2150243	NA	1.4848503	2.333338	2.166285	1.2413348	2.3194942	0.3328664	2.7445137	2.225703	NA	NA	4.033936	NA	1.688597	4.956648	NA	2.1808206	1.7605289	1.6449287	3.7008544	4.0469576	2.4884181	NA	7.8390201	NA	2.231871	2.332635	4.0818466	2.2134525	NA	NA	NA	NA	1.6469119	0.8806293	1.3896716	NA	3.0999153	1.7851034	1.7102459	3.923646	2.4293403	NA	3.9772333	2.4743099
GSM786580	1386.7761	0	2.2378305	0.9342642	NA	0.9337378	2.1366823	2.1639039	1.0852916	2.188577	0	2.2882274	2.152612	NA	NA	3.7730504	NA	1.341039	4.4512786	NA	1.4724159	1.9771797	1.1846447	2.555667	3.0767256	3.2895865	NA	7.0891492	NA	2.2169916	3.2354454	5.567097	2.1473801	NA	NA	NA	NA	1.767717	1.1183472	1.3360402	NA	3.1033164	1.3756235	1.6805515	3.2772774	2.2122081	NA	3.5458034	1.6763571
GSM786581	2155.5648	0	2.33324102	1.08222366	NA	1.48514542	2.3357004	2.14965693	1.08942106	2.34507762	0.05020476	2.7592937	2.05286211	NA	NA	3.65279294	NA	1.77248708	4.75771507	NA	1.34679818	2.19603512	1.56419225	2.96549334	4.09205271	3.08741558	NA	7.84764534	NA	2.44194147	3.08863969	3.01088692	2.30012866	NA	NA	NA	NA	1.74274809	0.87031098	1.51077502	NA	3.17210263	1.60533314	2.64383245	4.07713714	2.46417482	NA	4.75923116	2.8548754
GSM786582	171.49896	1	2.8549004	1.3979964	NA	2.2067926	3.3087543	3.5889336	1.9254345	2.6238609	2.9292172	4.0240864	4.6441627	NA	NA	5.0413538	NA	1.3729166	5.7392738	NA	3.1584599	2.9321251	1.6981399	4.3043033	3.8655807	5.4969818	NA	8.5071397	NA	3.2629053	7.0108542	6.47683	2.091367	NA	NA	NA	NA	1.8436143	0.8821163	2.5908022	NA	3.3537778	2.3280059	4.2408383	4.7808632	4.5191535	NA	6.6108739	3.7778912
GSM786583	1936.7556	0	2.5910936	0.9675019	NA	1.3085966	5.150064	2.6545969	1.4495202	2.4757489	0.2601383	3.1522578	2.3043173	NA	NA	6.2652602	NA	1.2977238	5.485919	NA	2.0488456	2.4368971	1.3190424	3.9013273	4.4479927	6.3144867	NA	8.7137781	NA	2.6103476	5.4608874	5.8994041	2.8283291	NA	NA	NA	NA	1.874466	1.6404853	1.3233288	NA	3.5172272	1.9630694	1.7518701	4.3145258	3.2741836	NA	6.2390829	3.0792798
[truncated: 147 more columns]
